# Supplementary material for: Association between serum insulin-like growth factor-1 and bone mineral density in patients with type 2 diabetes
Source: Front Endocrinol (Lausanne). 2024 Sep 27;15:1457050. doi: 10.3389/fendo.2024.1457050 (PMC11466823; doi:10.3389/fendo.2024.1457050)
Supplement: Supplementary file 2 [file Table1.xlsx]

## Sheet: 1
ID	SEX	AGE	HEIGHT	WT	BMI	DURATION	HBC1A	CR	UA	SUA	ALP	TP	ALB	TBIL	DBIL	IDBIL	TG	TG1	TYG	TC	HDL	TG/HDL	LDL	VLDL	lipoprotein	BG	FBG1	FT3	FT4	TSH	PTH	JGS	VITD	GGS	JY	BEI	C	CA	P	MG	IGF-1	igf1sds	YT	T	E2	MRS	LH	FSH	LBMD
3001309964	1	53	150	63	28	12	6.6	61.3	264	4.43697	90	67.9	38.7	10.1	1.5	8.6	1.51	133.747	9.19731	4.78	1.46	1.03425	2.97	0.35	37	8.2	147.6	3.21	12.2	1.78	15.89	8.687	25.62				4.55	2.38	1.48	0.9	211	1.4423	0.12	0.07	33.92	18.99	20.44	39.93	1.249
1004566256	1	57	160	86	33.59	7	8.6	74.7	363	6.10084	72	65.8	39.4	18.1	2.9	15.2	0.77	68.2019	8.47382	4.2	1.28	0.601562	2.76	0.16	295	7.8	140.4	3.71	15.7	3.15	61.02	4.523	15.31				3.38	2.12	1.09	0.88	97.9	-1.39228	0.22	0.07	16.05	14.79	8.13	25.12
7100955600	2	51	170	85	29.412	10	7	74.9	245	4.11765	61	66.1	44.8	18.2	3.2	15	1.86	164.748	9.28951	5.16	0.99	1.87879	3.79	0.38	177	7.3	131.4	4.47	17.8	2.21	22.9	12.65	20.03	5.4	36.12	0.27	2.91	2.28	1.31	0.97	117	-0.534176	0.14	4.82	34.95	8.05	2.96	4.83	1.204
1001301038	2	70	178	68	21.46	16	7	50.9	228	3.83193	54	60.1	40.9	20.3	7.8	12.5	0.51	45.1727	7.84827	2.02	0.79	0.64557	1.11	0.12	126	6.3	113.4	4.93	15.2	1.73	20.37	12.54	16.86	7.2	27.08	0.243	1.99	2.26	1.11	0.92	193	2.39529	0.27	4.78	35.69	12.33	6.23	5.45	1.669
7100071569	1	58	160	55	21.48	2	5.9	55.9	311	5.22689	80	61.9	40.7	10.5	5.5	5	0.57	50.4872	7.50524	4.35	1.63	0.349693	2.12	0.6	210	4	72	4.62	18.9	0.66	34.51		18.41				0.601	2.36	1.36	1	113	-0.863017	0.13	0.1	16.18	20.64	23.49	66.64	1.156
1000605253	2	70	173	76	25.39	25	8.7	84.4	346	5.81513	57	68.6	42.7	14.4	2.7	10.7	1.27	112.489	8.71184	2.96	1.19	1.06723	1.56	0.21	280	6	108	5.28	14.3	2.06	38.22		15.48					2.19	1.2	0.99	154	1.50204	0.21	2.74	41.09	8.04	5.46	10.69	1.274
3001518943	1	61	162	80	30.48	20	11.2	53.9	281	4.72269	123	67.1	39.9	11.9	4	7.9	1.23	108.946	9.42177	4.99	1.21	1.01653	3.3	0.48	335	12.6	226.8	3.35	19.2	1.32	44.9	2.043	11.48				3	2.18	1.18	0.74	149	0.233013	0.15	0.07	11.8	12.17	28.15	52.48	1.001
7100957389	1	52	159	65	25.7	1	6.7	42.3	259	4.35294	75	63.9	37	9.5	3.6	5.9	1.47	130.204	8.73403	3.42	0.88	1.67045	2.04	0.5	46	5.3	95.4	7.92	31.3	0.01	15.05	4.874	16.52	11.3	45	0.419	1.9	2.3	1.34	0.74	123	-0.72703	0.22	0.21	38.86	16.23	25.56	42.81	1.075
3001705351	2	54	168	81	28.7	7	10.8	104.3	521	8.7563	64	59.1	38.6	15.2	3.8	11.4										6.4	115.2	4.47	18.4	0.71	49.26		15.48	7.5	29.01	0.265	2.19	2.15	1.09	0.97	132	0.0602037	0.21	7.19	66.36	6.76	5.86	6.93	1.311
7100017954	1	60	155	57	23.75	10	10.7	57.2	263	4.42017	95	56.2	36	13.7	3.9	9.8	0.87	77.0593	8.28227	5.26	1	0.87	3.67	0.59	175	5.7	102.6	4.73	16.8	0.53	38.91	4.98	15.58				0.759	2.12	1.64	0.83	87.5	-1.65876	0.14	0.08	15.66	14.8	18.17	37.09	1.152
7100974568	2	52	168	55	19.48	6	12.4	86.7	315	5.29412	68	75	44.9	17.7	4.5	13.2	1.15	101.86	9.61199	5.41	1.32	0.871212	3.45	0.64	413	16.3	293.4	4.76	19.5	2.7	36.43	13.46	19.97	11	40.27	0.394	2.16	2.27	1.17	0.86	175	1.12784	0.24	5.6	41.82	19.45	5.22	12.04	1.22
7100977495	1	59	155	80	33.3	12	10.9	40.4	209	3.51261	87	62.5	38.4	30.5	7.5	23	1.03	91.2312	9.12654	4.32	1.04	0.990385	2.84	0.44	176	11.2	201.6	4.69	16.1	0.86	26.01	4.002	15.49	8	33.65	0.146	1.82	2.23	1.25	0.73	126	-0.441743	1.01	0.23	169.8	19.18	5.21	8.16	1.163
7100975170	2	56	170	89	30.8	3	8.1	71.3	396	6.65546	82	65.9	42.8	14	2.1	11.9	4.62	409.212	10.1136	6.17	1.12	4.125	3.88	1.17	765	6.7	120.6	4.69	17.3	2.75	25.83	5.476	7.86	8	28.13	0.152	3.8	2.85	1.26	0.8	164	0.987779	0.26	2.79	38.21	5.54	9.58	11.55	1.24
3002419559	2	59	170	79	27.3	12	7.7	62.7	291	4.89076	93	67.4	35.8	6.8	1.8	5	0.81	71.7449	8.90395	3.63	1.21	0.669421	2.02	0.4	342	11.4	205.2	5.31	18.9	2.51	22.69	11.8	7.4	9.5	38.39	0.142	2.03	2.23	0.88	0.95	146	0.664253	0.34	4.79	44.76	26.92	16.4	14.82	1.046
2888973544	2	52	170	78.5	27.16	10	8.3	64.2	356	5.98319	67	60.4	42.4	10.1	2.2	7.9	1.98	175.376	9.39231	4.34	0.99	2	2.74	0.61	86	7.6	136.8	3.78	17.5	1.56	25.2		12.48	4.5	19.61	0.095	3.7	2.15	1.29	0.97	123	-0.308691	0.58	3.25	43.4	7.27	4.91	4.75	1.564
7100977667	2	58	165	60	22.04	2	9.5	46.2	257	4.31933	112	75.4	37.5	19.2	5.3	13.9	1.85	163.862	9.79768	4.1	1.23	1.50407	2.38	0.49	57	12.2	219.6	4.52	12.9	1.27	31.83	3.91	12.68	13.5	48.87	0.246	6.39	2.19	1.24	0.8	167	1.14371	0.24	7.18	51.18	12.93	7.31	9.15	1.009
2889111799	2	59	170	63	21.8	7	10.4	55.9	324	5.44538	86	53.4	35.6	12.6	3.3	9.3	1.41	124.889	8.7294	3.92	1.03	1.36893	2.34	0.55	316	5.5	99	4.18	16.3	1.52		6.239	16.83	15.2	62.47	0.587	0.619	2.1	1.01	0.81	141	0.527596	0.37	5.64	58.4	9.66	4.11	6.47	1.123
3000824079	2	56	180	87	26.8	11	9.2	81.7	378	6.35294	104	70.5	47.8	25.5	6	19.5	1.15	101.86	9.1722	5.62	1.17	0.982906	3.79	0.66	150	10.5	189	4.7	17.1	0.98	35.5		16.55	7.4	29	0.276	1.02	2.26	1.22	0.84	166	1.03731	0.38	3.29	33.84	9.21	4.9	3.67	1.213
3000688353	1	55	158	70	28.04	4	7.2	55.6	572	9.61345	67	66.8	44	22.1	3.6	18.5	1.83	162.09	8.95309	4.84	1.34	1.36567	3.13	0.37	390	5.3	95.4	5.73	17.3	2.13	37.78	4.086	12.21	9	33.62	0.597	2.34	2.34	1.52	0.93	186	0.96219	0.27	0.13	11.8	12.84	30.9	52.95	1.307
3000380850	2	51	176	81	26.21	10	6.6	63.4	367	6.16807	53	63.9	41.7	15.7	3.3	12.4	4.16	368.468	9.93113	4.16	0.95	4.37895	2.41	0.8	116	6.2	111.6	4.7	15.5	1.27	42.87	14.02	22.08	10.7	30.36	0.359	3.06	2.16	1.24	0.88	272	3.0788	0.33	3.37	30.38	9.28	5.69	8.39	1.238
7100985248	2	59	172	70	23.66	18	7.2	69.4	269	4.52101	67	73	44.8	22.7	6	16.7	1.43	126.661	8.70644	4.68	1	1.43	3.23	0.45	51	5.3	95.4	5.18	18.8	1.68	32.74		29	9.2	41.64	0.371		2.26	1.06	0.87	152	0.823242	0.62	3.23	31.54	10.87	10.74	17.16	1.181
7100405964	1	64	156	55	22.6	12	10	78.3	365	6.13445	63.6	63.6	40.8	11.1	2.1	9	1.89	167.405	8.9663	5.69	1.46	1.29452	2.25	0.88		5.2	93.6	3.17	15.6	2.2	21.54		19.85	12.6	37.75	0.307	1.41	2.33	1.49	0.96	188	1.27498	1.13	0.17	11.8	33.64	14.01	56.11	1.202
3001215378	2	66	172	67	22.65	19	9	71.9	206	3.46218	62	68.4	42.4	20.2	9.4	10.8	0.46	40.744	8.42223	2.62	1.43	0.321678	0.9	0.29	220	12.4	223.2	4.48	23.7	2.9	38.04	13	41.57	8	23.17	0.387	1.3	2.27	1.15	0.83	99.8	-0.354822	0.89	4.51	26.01	30.47	3.16	7.8	1.303
7100921637	2	55	168	80	28.34	4	7.1	69.7	415	6.97479	45	62.1	43	23.2	6.1	17.1	2.06	182.462	9.01321	4.11	0.96	2.14583	2.58	0.57	541	5	90	5.85	23	2	31.44	12.7	25.97	10.1	33.91	0.255	2.15	2.26	1.18	0.85	271	3.12594	0.79	1.81	18.25	10.65	3.41	5.1	1.387
1003129262	1	55	167	77.5	27.798	14	8	60.6	258	4.33613	69	59	41.9	16.8	3.9	12.9	1.1	97.4314	8.58466	3.49	1.17	0.940171	1.99	0.33	300	6.1	109.8	4.41	12.8	2.18	35.77	3.71	20.42				1.9	2.25	1.42	0.85	115	-0.889236	0.2	0.11	11.8	8.69	28.9	59.66	1.004
2889139091	2	51	168	74	26.22	3	5.5	77.5	402	6.7563	66	62.2	42.9	10.2	2.6	7.6	1.34	118.689	8.52129	5.11	1.24	1.08065	3.39	0.48	151	4.7	84.6	5.32	16.2	2.65	45.09		11.79				3.22	2.27	1.3	0.95	235	2.40066	0.88	3.62	31.36	7.27	2.05	3.75	1.265
1000936937	1	52	158	61	24.435	15	7.3	51.9	167	2.80672	77	60.2	18.6	14.4	5	9.4	0.57	50.4872	8.31617	4.6	1.66	0.343373	2.38	0.56	216	9	162	4.21	15.6	3.13	24.13		12.39				0.02	2.26	1.23	0.8	130	-0.521059	0.72	0.22	11.8	32.18	31.66	80.03	1.149
7101019342	1	52	155	55	22.92	10	9.5	60.7	197	3.31092	40	62.1	39.2	10.9	2.3	8.6	1.24	109.832	8.30716	3.61	1.06	1.16981	1.88	0.67	3	4.1	73.8	3.94	19.2	1.72	30.49	2	15.65	7.7	44.98	0.17	1.61	2.09	1.3	0.96	184	0.844985	8.25	0.18	120.11	18.8	1.49	2.29	1.214
1004396755	2	56	175	79	25.64	16		95.4	420	7.05882	58	63.7	38.3	8.4	1.4	7	21.8	1930.91	11.8171	8.05	1.01		2.16	4.88	102	7.8	140.4	4.32	16	1.69	10.7		26.02	6.1	15.8	0.121		2.34	1.05	1.02	143	0.435828	0.41	3.55	45.07	9.61	6.61	6.07	1.27
1002795879	2	59	175	82	26.76	9	5.8	59.1	387	6.5042	54	60	40	24.1	4.5	19.6	1.87	165.633	9.1633	3.63	1.36	1.375	1.88	0.39	393	6.4	115.2	5.44	14.3	3.48	78.92		19.93				2.45	2.17	1.13	1.02	114	-0.288092	0.16	1.98	34.96	13.06	8.79	9.65	1.308
1005274089	1	58	167	76	27.5	2	6.9	52.5	281	4.72269	80	60.3	39.4	10	3.5	6.5	2.61	231.178	9.43217	4.58	0.95	2.74737	2.88	0.75	75	6	108	4.33	13.2	3.49	58.99	2.133	15.38	8.6	32.8	0.179	2.85	2.09	1.22	0.89	86.2	-1.78721	0.39	0.15	58.34	24.61	8.42	12.41	1.298
1003752356	2	63	169	70	24.51	22	9.9	50.3	257	4.31933	62	76.1	49.6	18.9	5.7	13.2	0.74	65.5447	7.96919	5.25	1.57	0.471338	3.25	0.43	141	4.9	88.2	5.67	16.8	1.02	28.96		32.95	5.1	18.82	0.095	1.01	2.36	1.01	0.89	124	0.251177	0.43	4.72	48.34	7.17	3.87	9.69	1.261
3000019697	2	54	179	79	24.7	1	8.3	46.9	281	4.72269	66	64.6	38.7	16.8	4.6	12.2	5.79	512.843	10.4653	5.25	1.09	5.31193	2.52	1.64	250	7.6	136.8	4.92	14.2	0.7	23.71	2.811	17.09	9.4	31.38	0.258	1.36	2.28	1.31	0.82	150	0.571858	0.59	7.28	49.54	2.93	7.44	8.21	1.152
3000568083	2	67	168	69	24.5	22	6.3	51.3	322	5.41176	61	60.5	43	8.4	3.9	4.5	0.73	64.659	7.91391	3.09	1.29	0.565891	1.52	0.28	29	4.7	84.6	5.1	16	1.23	46.54	17.16	22.24	17.9	53.2	0.459	1.53	2.24	1.33	0.96	133	0.741635	0.61	5.66	35.89	8.9	6.97	13.07	0.99
2889136981	2	55	172	124	41.91	9	9.4	70.7	425	7.14286	61	60.5	41.9	11.1	2.7	8.4	1.35	119.575	8.88327	3.25	0.99	1.36364	1.79	0.47	394	6.7	120.6	4.71	15.6	0.86	18.91	6.677	25.76	5.6	37.3	0.154	1.92	2.27	1.8	1.05	130	0.0301875	0.33	2.92	51.32	7.21	4.77	9.21	1.347
1003755551	2	63	174	80	26.42	17	7	64.1	384	6.45378	55	57.6	39.1	17.2	4.8	12.4	1.76	155.89	9.22046	2.46	0.9	1.95556	1.19	0.37	3	7.2	129.6	6.08	18.93	2.95	54.79	7.26	12.12	10.9	37.29	0.391	1.45	2.26	1.05	0.84	162	1.28651	0.5	3.49	54.8	10.6	7.73	9.96	1.095
7100016586	2	50	180	90	33.58	11	8.3	62.3	434	7.29412	57	77.3	52.2	24.9	5.6	19.3	2	177.148	8.98365	5.13	1.34	1.49254	3.16	0.63	233	5	90	5.09	21	2.15	51.07	8.84	12.61	12.4	36.88	0.412	1.11	2.22	1.2	0.97	102	-1.09292	0.56	4.08	41.06	8.47	6.07	3.9	1.187
7101044483	2	59	168	70	24.8	12	7.8	63.7	293	4.92437	60	63.5	43.2	17.3	2.8	14.5	2.45	217.006	9.72891	4.5	1.03	2.37864	2.89	0.58	183	8.6	154.8	5.58	16.3	1.14	29.26	11.36	19.31	11.9	37.88	0.597	1.38	2.33	1.21	0.92	131	0.241846	0.31	4.62	31.27	12.44	7.18	8.18	1.314
7100389142	1	51	163	55	20.7	6	7.3	44.3	276	4.63866	57	71	40.9	25	5	20	0.83	73.5164	8.3818	3.88	1.11	0.747748	2.39	0.38	188	6.6	118.8	5	16.7	0.47	38.01	4.109	14.15	9	24.82	0.319	1.44	2.18	1.43	0.98	241	1.9493	0.72	0.26	43.41	16.81	5.41	11.29	1.285
1000219009	1	63	157	56	22.72	17	6.6	54.9	281	4.72269	76	61.9	40.3	9.5	2.4	7.1	2	177.148	9.29113	5.1	1.2	1.66667	3.22	0.67	694	6.8	122.4	4.65	16.2	3.44	43.52		15.77				0.826	2.15	1.37	0.9	183	1.11099	0.45	0.11	11.8	10.81	16.85	31.57	1.046
7100666954	2	66	172	80	27.04	17	7.5	73	432	7.2605	46	69.7	45.9	10.6	2.5	8.1	2.07	183.348	9.18356	2.61	0.85	2.43529	1.45	0.31	70	5.9	106.2	5.01	13.9	0.9	22.11		33.5				3.18	2.36	1.52	0.83	139	0.87761	0.55	3.6	41.61	18.53	6.24	13.73	1.161
7101043859	1	63	158	65	26	20	9.9	108.4	407	6.84034	53	73.2	43.6	18.2	3.4	14.8	2.25	199.291	10.2832	6.25	1.32	1.70455	3.88	1.05	188	16.3	293.4	4.48	16.2	0.54	19.16	11.02	15.51				1.86	2.37	1.42	0.8	210	1.6792	0.29	0.16	19.81	29.16	45.39	65.19	1.274
1005410942	2	50	168	70	24.8	10	7.8	77.9	316	5.31092	74	66.4	43	12.3	4.3	8	1.74	154.119	9.18086	5.14	1.1	1.58182	3.57	0.47	49	7	126	4.48	17	1.58	26.75	4.49	14.8				1.94	2.35	1.63	0.97	177	1.12868	0.55	4.63	53	13.12	6.71	8.75	1.307
7100829003	2	51	161	73	28.19	4	8.6	47.4	293	4.92437	87	62.8	41	15.5	4	11.5	1.26	111.603	8.9663	2.83	1.03	1.2233	1.52	0.28	43	7.8	140.4	4.82	18.1	0.91	16.82	4.498	28.83	7.52	34.55	297.6	3.01	2.31	0.99	0.95	127	-0.213275	0.45	2.15	38.28	7.4	1.88	4.07	1.182
3000953120	2	59	170	83	28.7	12	10.9	54.6	336	5.64706	58	63.5	37.7	8	0.9	7.1	2.71	240.035	10.2117	3.41	0.82	3.30488	2.06	0.53	130	12.6	226.8	4.97	14.3	1.51	20.28	4.076	9.95	7.8	33.76	117.6	3.1	2.29	1.37	0.83	109	-0.456338	0.17	3.52	47.49	7	14.89	17.47	1.054
3001203266	2	56	152	82	35.49	11	8.4	39.5	313	5.2605	112	67.2	44	18.9	3.9	15	1.59	140.833	9.10489	4.95	1.02	1.55882	3.19	0.74	164	7.1	127.8	3.59	15.4	1.95	27.13	6.506	10.69	8.86	42.28	392.6	2.41	2.28	1.21	0.94	155	0.758653	0.3	0.18	21.91	6.67	33.04	46.1	1.177
1000189935	1	57	157	65	26.4	21	6.6	50.7	274	4.60504	84	66.6	42.9	18.5	4.3	14.2	1.32	116.918	8.69916	3.59	1.03	1.28155	2.13	0.43	32	5.7	102.6	4.08	15.4	2.53	35.67	4.767	13.6	15.68	61.05	587	0.985	2.26	1.15	0.93	85.1	-1.86251	0.34	0.14	16.61	8.64	16.73	37.84	1.052
7101112678	1	50	166	97	35.2	1	11	141.3	562	9.44538	59	66.7	42.5	13.2	0.8	12.4	22.04	1952.17	12.6361	11.02	1.2	18.3667	2.37	7.45	78	17.5	315	3.33	15.7	4.36	55.41	10.31	6.38	7.86	23.96	318.1	5	2.27	1.4	0.79	157	0.127506	0.69	0.36	49.13	6.85	7.42	7.43	1.36
1002382033	1	72	168	80	28.3	22	11.6	85.6	383	6.43697	98	70.8	41	14.6	7	7.6	1.23	108.946	8.9293	2.41	0.73	1.68493	1.5	0.18	304	7.7	138.6	3.62	16.8	2.04	73.94	4.631	17.35	21.05	64.69	647.2	6.04	2.32	1.3	1.01	6.04	-4.91879	0.19	0.27	58.41	11.13	18.44	24.04	1.017
7100256070	2	62	157	59	23.94	22	7.6	44	154	2.58824	58	65.5	38.4	15.3	3.9	11.4	0.43	38.0868		4.15	1.75	0.245714	2.04	0.36	92			4.08	14.2	1.12	28.69		17.53	14.04	55.02	267.2	0.054	2.19	1.37	0.89	143	0.734193	0.22	0.19	11.8	4.65	17.03	42.43	0.969
1002155339	1	60	160	60	23.44	10	7	39.5	253	4.2521	80	58.8	39.4	8.3	1.7	6.6	0.9	79.7166	8.49262	5.02	1.23	0.731707	3.23	0.56	523	6.8	122.4	3.98	14	1.99	31.68		14.16	18.97	76.79	657.6	1.09				237	2.09678	0.38	0.18	11.8	11.57	21.07	55.86	1.202
2889271920	2	50	178	88	27.77	0.2	7.7	62.8	205	3.44538	54	65.7	42.5	20	6.9	13.1	1.3	115.146	8.78398	2.87	1.06	1.22642	1.28	0.53	3	6.3	113.4	4.77	20.5	1.19	30.05	11.66	15.8	9.11	24.74	350.9	2.61	2.2	1.24	0.92	158	0.646535	0.25	3.36	31.19	19.45	9.76	10.43	1.548
2888966387	2	50	182	83	25.1	3	12	58.6	363	6.10084	83	76.6	50.7	15.1	3.3	11.8	1.62	143.49	9.80255	4.48	1.17	1.38462	2.65	0.66	29	14	252	5.97	18.5	2.71	26.75	2	21.4	10.84	38.07	318.8	1.44	2.39	1.4	0.85	1.62	-5.96882	0.39	3.52	37.71	15.8	3.11	2.88	1.346
7101117418	2	50	173	70	23.39	3	12	50.7	333	5.59664																		3.48	18.8	2.31	41.9	4.242	24.12	11.44	41.88	639.2		2.21	1.27	0.81	162	0.751558	0.42	2.23	24.29	10.12	2.88	7.54	1.183
3001456122	2	63	171	93	31.8	13	8.7	85.5	401	6.7395	58	66.7	45.2	24.1	4.2	19.9	2.11	186.891	9.38785	2.66	1.05	2.00952	1.22	0.39	40	7.1	127.8	4.31	14.1	3.36	51.44		21.54	9.45	38.57	207	1.86	2.29	1.05	0.81	134	0.546821	0.3	3.07	37.71	14.6	7.66	9.28	1.089
7101119826	2	58	173	70	23.39	10	6.5	77.4	299	5.02521	94	71.5	47.4	9.4	1.7	7.7	3.06	271.036	9.67128	5.99	1.19	2.57143	3.82	0.98	28	6.5	117	3.74	14.5	1.21	51.17	14.28	21.67	26.32	67.16	663.1	4.5	2.49	1.16	0.81	175	1.33412	0.32	4.12	43.77	6.04	2.78	8.84	1.448
2888901825	2	58	167	89	31.91	14	7.2	68.2	342	5.7479	58	67.8	48.1	17.7	4	13.7	2.23	197.52	9.15077	3.49	0.93	2.39785	2.14	0.42	71	5.3	95.4	4.43	16.6	0.15	44.97	10.65	17.81	11.7	29.81	439.8	2.23	2.42	1.28	0.9	134	0.269088	0.21	4.16	21.18	8.52	11.01	12.2	1.061
1004147004	1	63	152	45	19.48	24	9.6	47.7	280	4.70588	66	65.8	40.5	14.4	3.9	10.5	1.49	131.975	9.05392	4.71	1.78	0.837079	2.45	0.48	16	7.2	129.6	4.37	15.9	3.26	31.66	3.963	16.5	12.83	34.56	237.9	0.87	2.25	1.28	0.95	120	-0.472684	0.17	0.3	18.04	11.16	31.16	68.44	1.105
7101120310	2	62	166	68	24.68	12	7.7	51.6	320	5.37815	97	63	37.9	18.2	2.4	15.8	2.2	194.863	8.6933	4.44	1	2.2	2.84	0.52	97	3.4	61.2	4.28	14.8	0.78	34.19	16.76	13.28	8.83	27.57	254.4	1.52	2.17	1.07	0.95	189	1.84287	0.14	5.34	38.75	11.11	7.91	10.46	1.042
7101124517	1	67	162	46.5	17.72	5	6.7	65.6	186	3.12605	52	50.8	34.3	6.8	2.1	4.7	0.72	63.7733	7.92117	2.76	1.23	0.585366	1.27	0.26	56	4.8	86.4	3.1	14.4	2.81	35.31	12.89	12.87	12.66	49.68	534.3	0.434	2.1	1.05	0.98	93.6	-1.08672	0.41	0.09	11.8	13.1	27.39	73.64	1.267
1001614590	2	57	175	80	26.12	11	5.8	73.3	440	7.39496	40	66.9	45	20	3.9	16.1	1.21	107.174	8.41925	4.26	1.2	1.00833	2.65	0.41	137	4.7	84.6	3.98	20.2	2.41	19.94	12.11	22.06	12.02	35.61	382.7	2.85	2.37	1.61	0.89	201	1.88381	0.27	5.1	40.01	8.87	6.73	12.64	1.211
1004425451	1	57	170	86	29.8	1		37.6	54	0.907563	128	66.7	43.3	11.3	1.8	9.5	1.26	111.603	9.09823	5.5	1.27	0.992126	3.86	0.37	246	8.9	160.2	4.07	13.1	2.77	37.13	6.478	20.46	12.51	55.1	597.3	2.98	2.24	1.17	0.9	102	-1.25114	0.26	0.2	11.8	5.67	19.27	30.25	1.738
3000640020	1	52	168	75	26.6	0.1	12.2	43.5	265	4.45378	96	60.6	37.2	13.6	2.6	11	0.8	70.8592	8.94283	4.58	1.23	0.650407	3.02	0.33	73	12	216	2.16	13	10.3	16.27	6.808	11.97	8.9	32.22	990.1	0.608	2.29	0.78	0.87	68.3	-2.73479	0.17	0.08	20.8	8.67	31.21	32.08	1.07
1004944636	1	55	157	56	22.72	2	6.3	50.3	217	3.64706	47	57.7	27.5	11.1	3.8	7.3	0.72	63.7733	7.76355	3.74	1.27	0.566929	2.15	0.32	92	4.1	73.8	3.74	15	2.66	31.84	2.568	23.79	16.37	52.16	596	1.35	2.18	1.28	0.93	188	1.00615	0.28	0.15	17.57	17.48	32.25	96.4	1.216
3000069337	2	50	175	85	27.6	8	9.5	61.6	267	4.48739	53	63.8	39.4	24.3	5.8	18.5	2.18	193.091	9.16514	4.73	1.05	2.07619	3	0.68	161	5.5	99	4.33	13.8	1.65	33.89	3.369	18.45	12.7	46.42	418		2.27	1.35	0.97	161	0.725489	0.12	2.62	44.59	6.96	0.97	2.97	1.052
3000110424	2	58	172	70	23.7	13	10	48.7	298	5.0084	53	59.9	43.1	20.1	5.7	14.4	1.66	147.033	9.05968	2.85	1.17	1.4188	1.28	0.4	24	6.5	117	5.54	16.4	1.5	38.01	11.79	17.62	11.77	36.83	458.3	2.36	2.31	1.29	0.89	151	0.739295	0.27	3.44	61.54	6.71	3.31	5.23	1.193
1001160362	2	62	171	80	27.36	4	7.7	67.8	330	5.54622	78	63	41.6	7.6	1.2	6.4	1.67	147.919	9.12541	4.8	1.13	1.47788	2.96	0.71	297	6.9	124.2	4.76	16	1.41	43.42	8.35	26.97	11.74	33.56	258.6	2.24	2.28	1.13	0.95	129	0.337588	0.42	4	46.84	12.52	6.55	6.26	1.282
3000429861	1	64	160	60	23.44	15	7.7	46.1	268	4.5042	72	64.8	41.8	12.4	4.2	8.2	1.25	110.717	8.79128	3.45	1.05	1.19048	1.97	0.43	32	6.6	118.8	3.64	16.4	1.87	24.55	6.303	22.52	11.41	41.64	506.8		2.3	1.25	0.95	137	0.0534256	0.23	0.19	18.32	10.98	25.21	58.08	1.1
2889289620	1	53	159	57	22.55	1	9.7	55.9	232	3.89916	110	57.9	38.2	15.1	4.4	10.7	1.34	118.689	8.81428	6.19	1.35	0.992593	4.47	0.37	60	6.3	113.4	3.18	14.1	1.35	26.78	2.406	21.06	15.77	53.92	782	1.14	2.3	1.29	0.98	99.5	-1.45963	0.34	0.15	24.18	17.15	18.59	43.6	1.262
2889105037	2	67	162	65	24.7	17	9.9	68.4	155	2.60504	28	66.7	41.7	11.7	3.3	8.4	1.45	128.432	8.62124	4.76	1.08	1.34259	2.99	0.69	87	4.8	86.4	4.54	17.1	1.4	22.31	13.02	33.46	9.73	36.88	362.8	1.27	2.34	1.31	0.98	167	1.62193	0.25	5.89	55.27	14.01	2.89	5.44	1.207
1003550821	2	53	184	88	25.99	19	6.7	75.7	288	4.84034	50	64.6	42.1	15	4.2	10.8	0.85	75.2879	8.46445	4.01	1.24	0.685484	2.45	0.32	326	7	126	4.65	18.6	1.14	29.81		15.28	12.16	26.34	253.7	1.17	2.2	1.24	1.03	163	0.88456	0.46	3.13	54.05	20.45	7.76	11.53	1.093
7100721360	2	55	160	69	26.95	2	9.7	46.9	280	4.70588	165	70	46.7	11.5	1.5	10	1.89	167.405	9.96381	7.06	1.69	1.11834	4.74	0.64	102	14.1	253.8	5.11	17	2.1	39.31	3.216	17.36	17	59.02	842.8	1.14				183	1.41481	0.64	3.38	27.9	6.41	2.98	6.55	0.863
1000346485	2	68	170	83	28.72	14	9.2	98.2	425	7.14286	60	68.7	39.9	25.6	7.5	18.1	1.17	103.632	8.66262	3.45	1.1	1.06364	2.02	0.33	329	6.2	111.6	3.98	16.1	1.62	36.07	15.53	20.32	9.52	28.97	301.5		2.2	1.23	0.98	150	1.26585							1.074
1001362139	2	70	172	80	27.04	22	6.6	79.8	315	5.29412	67	76	47.3	18.3	4.7	13.6	2.03	179.805	9.2454	6.37	2.07	0.980676	3.7	0.6	721	6.4	115.2	5.31	21.4	0.95	31.84	6.659	23.34	9.34	26.38	227.6	3.05	2.33	1.11	0.92	237	3.241	0.32	1.82	22.07	8.8	10.35	19.21	1.132
7101115306	2	61	178	75	23.64	8	9.1	54.3	251	4.21849	89	59.6	37.1	12.5	4.4	8.1	0.79	69.9734	9.04803	3.31	1.69	0.467456	1.49	0.13	239	13.5	243	3.61	21.7	2.25	10.32	4.925	15.89	10.97	48.77	335.6	1.88	2.51			151	0.887634	0.28	1.19	11.8	8.03	3.2	3.41	1.097
3000522722	2	59	177	88	28.09	10	8.6	72.4	352	5.91597	72	74.4	48.6	26.2	5.1	21.1	1.32	116.918	9.26128	5.02	1.13	1.16814	3.26	0.63	26	10	180	4	15.8	2.36	30.58	11.42	19.48	11.93	36.84	372.5		2.32	1.28	0.98	137	0.415365	0.15	2.65	34.74	7.25	3.71	10.32	1.153
1001658885	2	74	166	72	26.12	18	7.7	71.1	366	6.15126	97	64.5	43.7	7.8	1	6.8	1.11	98.3171	8.80033	3.57	1.18	0.940678	2.1	0.29	55	7.5	135	4.77	16.2	3.7	27.56	20.87	21.66	8.01	43.21	173.2	1.4	2.27	1.15	1.06	135	1.24296	0.45	6.92	36.62	7.18	15.41	25.55	1.279
7100460951	2	67	172	80	27	13	9	64.8	201	3.37815	85	60.2	35.2	12.8	3.8	9	1.61	142.604	9.10321	4.91	1.37	1.17518	2.96	0.58	56	7	126	4.45	17.5	1.92	28.16	3.727	21.11	13.94	55.87	344.6	0.653	2.33	1.24	0.87	106	-0.101984	0.37	3.1	35.68	9.05	5.42	4.46	1.075
3002240945	2	69	171	74	25.31	22	7.4	58.3	256	4.30252	69	60.5	41.9	7.2	2.9	4.3	1.04	92.1169	8.02862	2.83	1.19	0.87395	1.33	0.31	89	3.7	66.6	4.59	19.1	1.45	31.84	21.07	14.06	9.6	34.34	290.9	0.396	2.22	0.89		151	1.36062	0.15	4.51	49.44	11.95	8.17	13.06	1.074
7101043131	2	51	165	65	23.9	0.3	10.2	86.3	641	10.7731	50	63.8	36	17.9	5.1	12.8	0.95	84.1453	8.25901	4.49	1.83	0.519126	2.36	0.3	522	5.1	91.8	4.4	19.2	2.44	20.96	6.76	30.15	6.21	21.09	146.8	3.62	2.36	0.99	0.98	230	2.30286	0.44	1.57	37.31	6.96	1.74	8.31	1.077
1005106290	2	51	175	73	23.84	16	9.1	69.2	486	8.16807	78	65.3	44.1	18.9	5.8	13.1	1.93	170.948	9.44272	2.89	0.88	2.19318	1.48	0.53	9	8.2	147.6	4.72	16.5	1.07	39.1	2.922	16.41	12.83	41.56	229.8	1.94	2.43	1.12	0.92	124	-0.307447	0.66	2.55	99.51	13.06	8.14	16.82	1.018
7100965626	1	55	160	78	30.47	12	11	56.1	282	4.7395	79	67.8	44.3	10.6	1.7	8.9	1.94	171.833	9.59504	5.17	1.13	1.71681	3.26	0.59		9.5	171	3.89	14.9	2.07	28.32	16.28	25.82	10.79	27.36	232.8	1.11	2.32	1.48	0.91	205	1.36661	0.12	0.16	24.27	10.86	2.64	5.13	1.381
7101223575	2	55	170	80	27.68	15	6.7	74.3	361	6.06723	91	63.7	43.3	13.3	2.3	11	1.19	105.403	9.44278	5.17	1.26	0.944444	3.43	4.6	569	13.3	239.4	5.13	17.5	1.02	4.429		19.31	15.61	62.23	492.1	2.13	2.17	1.14	1.1	264	3.00766	0.3	2.68	22.66	12.2	6.94	7.94	1.13
1001574417	2	56	170	75	26	22	8.3	70.1	349	5.86555	45	60.5	41.4	30.4	6.7	23.7	1.39	123.118	8.83492	3.4	1.02	1.36275	2.03	0.35	83	6.2	111.6	4.88	18.8	1.06	32.25	13.83	14.48	9.97	41.93	269.4	0.265	2.22	1.43	1.06	103	-0.828045	0.4	4.3	17.63	7.6	4.64	12.22	1.065
2889168218	1	62	158	70	28.04	15	9	54.8	340	5.71429	74	63.6	40.8	17.2	2.6	14.6	1.51	133.747	8.88493	4.8	1.14	1.32456	3.12	0.54	545	6	108	4.46	18.2	2.07	2.98						1.97	2.2	1.35	0.89	97.2	-1.21744	0.22	0.21	11.8	15.73	17.3	37.81	1.198
7100264413	2	50	175	55	18	1	8.8	57.9	186	3.12605	47	59.4	43.4	29.4	7	22.4	0.73	64.659	8.78227	5	1.46	0.5	2.98	0.56	22	11.2	201.6	4.04	18.8	1.32	24.6		24.67	10.62	36.26	482.8	0.419	2.23	1.49	0.83	163	0.777506	0.35	3.43	35.74	5.16	1.28	4.88	1.164
7100138443	2	58	170	79	27.3	15	8.7	86	222	3.73109	65	63.3	39.4	20	6.6	13.4	0.54	47.8299	7.47586	2.83	0.92	0.586957	1.75	0.16	622	4.1	73.8	4.48	14.9	12.2	33.14	9.899	21.47	7.8	33.62	187.6	2.15	2.25	1.11	0.98	185	1.56233	0.06	3.31	33.21	7.5	3.58	10.18	1.136
7101234975	1	58	162	60	22.9	15	7.8	44.1	248	4.16807	57	59.3	40.3	8.6	2.7	5.9	0.92	81.488	8.26539	3.79	1.08	0.851852	2.38	0.33	3	5.3	95.4	4.4	15.5	3.65			14.66	18.22	51.54	711.2	1.59	2.06	1.46	0.95	144	0.0264223	0.09	0.11	12.29	8.16	14.82	33.3	1.06
3000234950	2	58	173	80	26.73	23	7	61.9	332	5.57983	79	65.4	41	17.3	4.4	12.9	0.72	63.7733	7.92117	2.66	0.89	0.808989	1.55	0.22	287	4.8	86.4	4.47	16	1.1	19.78	4.289	14.86	7.4	31.24	303	0.791	2.2	1.39	0.94	158	0.920351	0.48	5.44	37.99	9.33	3.27	3.79	1.16
7101168366	2	58	173	85	27.76	23	11	58.1	414	6.95798	64	64.9	41.7	9.3	3.3	6	2.8	248.007	9.98281	4.77	0.87	3.21839	3.2	0.7	61	9.7	174.6	4.78	18.1	0.91	23.51		18.64	9.03	24.06	161.5	1.47	2.28	1.42	1.1	136	0.326864	0.29	2.88	34.59	5.47	2.49	9.67	1.162
3000760189	2	76	178	120	37.87	25	7.8	66.8	336	5.64706	74	80.2	44.4	39.3	7.2	32.1	2.12	187.777	9.49934	3.03	1.12	1.89286	1.54	0.37	3	7.9	142.2	4.05	22.5	2	36.2	26.1	18.05	7.35	30.25	394.7	2.53	2.35	1.4	0.89	165	2.1242	0.23	1.74	42.62	8.31	3.8	6.51	1.555
7100416862	2	59	175	80	26.1	5	6.5	77.7	390	6.55462	64	62.4	42.2	27.2	5.9	21.3	0.8	70.8592	8.12563	4.41	1.13	0.707965	3	0.28	198	5.3	95.4	4.97	19.5	1.76	37.31		22.41	15.55	54.49	540.5	1.92	2.32	1.25	0.91	160	1.02737	0.22	4.15	24.63	12.18	5.35	10.3	0.963
7100664641	1	68	168	80	28.3	16	8.1	50	289	4.85714	72	71.6	43.4	8.3	3.5	4.8	2.29	202.834	9.77138	3.3	1.01	2.26733	1.87	0.42	258	9.6	172.8	3.82	13	1.48	32.45	2.229	23.1	13.56	54.47	220.2	2.52	2.33	1.23	0.73	206	1.86981	0.06	0.15	25.57	14.28	16.7	50.16	1.112
1000716316	1	69	158	75	30.04	19	6.9	124.6	307	5.15966	73	79.7	47.1	10.3	3	7.3	1.5	132.861	9.01805	4.17	1.17	1.28205	2.47	0.44	160	6.9	124.2	3.97	14.9	5.3	59.57		12.54	23.09	72.95	709.2	3.18	2.34	1.63	1.15	208	1.97405	0.09	0.14	12.35	9.08	17.8	38.93	1.263
7100969355	2	57	173	72	25.06	30	8.1	161.7	388	6.52101	77	66.9	40.6	13.7	2.8	10.9	1.54	136.404	9.33205	3.8	1.14	1.35088	2.16	0.5	50	9.2	165.6	4.2	13.3	6.05	32.14	13.38	7.77	15.88	42.14	333.1	1.03	2.18	1.46	0.98	196	1.77798	0.42	4.83	42.23	9.1	7.66	8.44	1.066
7100310476	2	55	175	55	17.96	12	9.9	48	297	4.9916	77	63.7	43.5	16	4.4	11.6	1.26	111.603	10.2479	5.6	1.14	1.10526	3.87	0.59	169	28.1	505.8	3.8	15.1	1.91	32.14		15.06	7.77	27.84	361.4	0.02	2.32	0.9	0.84	116	-0.410554	0.65	8.71	42.57	7.95	3.59	12.62	0.987
7100867684	1	51	158	72.5	29.04	0.5	6.2	53.9	271	4.55462	37	62.7	39	15.2	4.6	10.6	1.15	101.86	8.41006	4	1.38	0.833333	2.24	0.38	119	4.9	88.2	4.11	12.4	2.02	24.98	2.286	17.14	10.82	48.88	305	2.88	2.21	1.23	0.9	262	2.32492	7.89	0.21	161.14	19.23	1.03	1.84	1.251
2888999904	2	50	170	72	25	2	8.7	72	272	4.57143	57	67.9	46.8	29	4	25	2.72	240.921	9.9224	4.44	0.93	2.92473	2.83	0.6	44	9.4	169.2	5.43	21.1	1.77	27.8	3.612		12.16	36.32	440.3	1.82	2.36	1.32	0.98	215	1.98574	0.26	3.76	29.69	9.25	3.01	2.22	1.381
7100030554	2	67	168	65	23.03	10	9.4	61.6	266	4.47059	67	68.6	38.9	8.1	3.5	4.6	0.99	87.6882	8.31967	2.65	0.9	1.1	1.48	0.27	140	5.2	93.6	5.5	18.5	3.98	22.4	20.59	26.89	7.18	21.67	256.7	1.45	2.24	1.18	0.97	252	3.3036	0.34	3.43	48.43	12.36	8.49	19.9
1004003738	2	58	170	74	25.61	14	8.2	56.3	297	4.9916	72	65.3	38	20.9	5	15.9	0.94	83.2595	8.52129	5.72	1.52	0.618421	3.77	0.43	98	6.7	120.6	5.03	15.6	1.91	42.47	12.51	18.17	16.56	45.6	349.2	0.862	2.22	1.07	0.87	174	1.31071	0.5	3.45	35.92	14.79	7.85	10.4	1.195
1005105820	2	66	172	80	27.046	22	12.1	65.4	180	3.02521	59	62.1	40.8	12.6	4.3	7.7	1.1	97.4314	9.45739	0.95	1.22	0.901639	1.46	0.27	640	14.6	262.8	4.66	17.7	2.69	38.31		39.42	9.97	31.43	238.1	0.44	2.31	1.29	1.03	136	0.794292	0.27	4.96	35.99	12.79	14.67	27.13	1.26
1005336269	2	56	180	90	27.78	11	8.6	66.3	41	0.689076	66	62.8	39.7	16	2.9	13.1	1.21	107.174	8.88659	3.31	1.09	1.11009	1.81	0.41	802	7.5	135	4.74	16.2	0.98	35.13	6.798	16.1	8.96	38.73	452.3	0.709	2.21	1.29	0.93	198	1.77092	0.13	2.04	27.29	6.38	5.95	9.41	1.281
7100389737	2	54	175	85	27.76	8	9.5	46.6	314	5.27731	99	72.4	47.2	11	3.2	7.8	3.44	304.694	10.5118	5.26	1.83	1.87978	2.77	0.66	3	13.4	241.2	5.58	18.9	0.69	33.79		42.16	8.17	42.09	402.9	1.4	2.58	1.29	0.84	201	1.79579	0.56	3.33	34.84	10.23	6.79	9.61	1.318
3001323327	2	60	170	70	24.22	23	8.5	110.6	71	1.19328	26	63	39.6	12.4	2.3	10.1	1.09	96.5456	8.20232	4.81	1.35	0.807407	2.83	0.63	356	4.2	75.6	4.36	16.3	3.28	17.82	3.522	25.24	6.32	24.54	185	0.959	2.32	1.09	0.86	183	1.6303	0.48	6.91	37.58	11.23	5.91	5.3	1.265
7101277796	2	58	173	75	26.73	0.1	11.9	37.9	125	2.10084	80	78.3	42.8	6	1.7	4.3	2.02	178.919	10.112	4.12	1.01	2	2.57	0.54	209	15.3	275.4	4.95	21.2	2.8	26.5		10.11	11.9	59.82	534.4	1.44	2.16	1.33	0.91	202	1.92806	0.26	1.58	15.77	11.91	5.71	8.38	1
7100559744	2	55	175	80	26.12	11	6.5	73.4	291	4.89076	54	73.2	49.8	16.4	3.6	12.8	0.96	85.031	8.12185	5.03	1.24	0.774194	3.36	0.43	39	4.4	79.2	5.36	16.8	2.72	61.92		14.75	11.73	37.44	350.9	1.1	2.25	1.43	1.03	139	0.293835	0.34	6.05	31.44	5.27	6.44	16.82	1.074
7100131777	2	53	173	90	30.07	17	7.5	89.9	294	4.94118	53	65	42.2	14.5	3.6	10.9	1.61	142.604	9.35452	3.71	0.77	2.09091	2.56	0.38	93	9	162	4.7	18.2	1.98	24.31		19.66	9.53	40.3	322	3.14	2.31	1.1	0.83	147	0.461191	0.34	2.85	35.91	4.89	3.82	3.32	1.151
7100146807	1	56	168	86	30.47	12	10.4	55	242	4.06723	59	55.6	35.2	13.6	3.3	10.3	0.68	60.2303	8.08716	3.83	1.42	0.478873	2.04	0.35	233	6	108	4.78	17.6	1.95	50.71	2.14	7.19	10.11	31.35	275.3	0.782	2.19	1.49	0.92	134	-0.299079	0.47	0.24	18.09	10.51	15.76	38.1	1.442
7101288061	1	57	165	65	23.88	5	7.5	115.6	420	7.05882	55	62	39.9	14.1	2.4	11.7	3.3	292.294	9.48442	7.84	1.42	2.32394	5	1.42	179	5	90	3.32	12.7	0.93	51.25		10.92	9.94	32.12	467.4	1.7	2.19	1.24	0.9	355	3.89214	0.14	0.11	11.8	9.01	37.19	74.74	1.176
7101294482	2	57	172	85	28.73	4	11.5	74.3	305	5.12605	66	70.3	46.1	13	1.8	11.2	5.88	520.815	11.3758	5.34	1.2	4.9	2.88	1.26	37	18.6	334.8	4.21	15	1.79	20.27	19.62	17.22	8.96	28.45	247.8	1.61	2.29	1.47	0.84	287	3.43462	0.15	2.2	35.37	11.97	7.91	13.35	1.016
7100347319	2	60	160	62	24.22	9	9	37.7	183	3.07563	128	66.3	42.8	29.6	13.4	16.2	0.74	65.5447	8.34005	3.94	1.77	0.418079	1.84	0.33	3	7.1	127.8	5.18	20.7	2.25	28.2	5.02	19.19	5.33	31.91	244.3	0.886	2.35	1.19	0.81	79.6	-1.53631	0.49	3.43	42.51	8.13	12.03	23.92	0.988
7100876770	1	51	165	66	24.24	12	11.1	51.1	229	3.84874	68	63.2	37.9	16	3.2	12.8	0.91	80.6023	8.86913	4.3	1.21	0.752066	2.72	0.37	265	9.8	176.4	4.21	14.8	1.64	20.7		17.97	22.86	79.91	1022	0.942	2.29	1.67	0.77	263	2.34225	0.14	0.13	12.75	12.44	39.21	77.62	1.215
3000877365	2	56	165	54.5	20	28	12.4	48.4	231	3.88235	87	55.6	39.9	17.9	5.6	12.3	1.1	97.4314	8.18736	3.49	1.48	0.743243	1.59	0.42	199	4.1	73.8	3.21	15.8	0.89	15.89	16.32	22.14	4.89	21.26	401.5	0.02	2.21	1.05	0.84	104	-0.791961	0.41	4.44	29.33	7.45	6.46	7.72	0.965
1005108234	2	64	160	75	19.3	5	7.8	82.8	420	7.05882	88	79.1	51.4	15.2	3.6	11.6	1.49	131.975	9.2199	3.59	1.08	1.37963	2.08	0.43	3	8.5	153	4.62	16.5	2.22	25.94	15.69	27.11	6.8	31.75	218.3	3.87	2.47	1.2	0.93	161	1.32124	0.36	3.07	30.38	10.23	4.9	4.07	1.009
1004789512	2	60	176	60	19.37	24	6.5	130.6	335	5.63025	87	43.6	24.2	10.1	2.2	7.9	0.69	61.116	7.69629	5.78	1.42	0.485915	3.63	0.73	949	4	72	3.08	15.6	2.14	45.2	9.656	3	13.18	41.63	545.3	0.248	1.96	1.28	0.89	159	1.06323	1.13	4.75	37.34	5.53	6.09	3.22	1.309
7101306072	2	56	185	91	26.6	7	8.3	67.1	356	5.98319	68	71.6	48	16.4	4.1	12.3	1.75	155.004	9.30754	4.25	1.23	1.42276	2.55	0.47	126	7.9	142.2	4.92	18.5	1.33	36.15	67.22	12.78	12.07	44.99	578.8	1.68	2.4	1.66	1.06	182	1.41715	0.32	4.13	38.19	3.76	8.63	17.32	1.213
3000648131	2	65	172	78	26.37	24	8.4	69.2	457	7.68067	51	61.6	41.4	14	5.5	8.5										6.7	120.6	3.84	13.1	0.96	34.06	4.345	15.34	5.13	22.27	279.8	1.57	2.22	1	0.87	82.5	-1.10347	0.29	3.24	29	12.2	11.91	14.12	1.056
7101309475	2	53	165	72	26.1	1	10.5	60.6	460	7.73109	58	66.9	44	10.4	2	8.4	3.84	340.124	10.528	4.6	1.14	3.36842	2.49	0.97	494	12.2	219.6	4.34	16.8	3.14	21.78		6.44	7.46	33.65	140.6	1.76	2.25	1.37	0.81	271	3.11106	0.36	2.34	24.68	8.11	2.1	4	1.15
7101310243	1	57	155	70	29.14	12	10.8	35.9	222	3.73109	60	60.9	38.4	13.6	2.2	11.4	1.9	168.291	9.83252	3.86	0.96	1.97917	2.69	0.21	107	12.3	221.4	4.52	17.7	0.62	26.98		9.66	10.49	39.95	305.2	1.73	2.16	1.31	0.89	186	1.00806	9.72	0.14	81.4	21.51	0.14	1.45	1.214
2888991648	2	61	172	90	30.42	10	7.1	53.1	187	3.14286	46	60.2	38.3	16.9	3.4	13.5	0.74	65.5447	8.23626	4.83	1.4	0.528571	3.13	0.3	135	6.4	115.2	4.46	16.7	2.63	37.16	10.84	19.25	12.66	30.34	795.4	1.65	2.19	1.31	0.9	178	1.54472	0.39	3.87	26.52	16.29	6.36	14.05	1.193
7101257864	1	54	160	57	22.27	3	8.3	68.6	260	4.36975	70	67.8	41.8	12.7	3	9.7	1.43	126.661	8.8305	5.12	1.02	1.40196	3.57	0.53	293	6	108	3.77	17.1	1.04	26.68	3.043	25.72	18.65	69.13	905.8	1.44	2.34	1.42	0.95	189	1.00362	0.25	0.17	12.39	8.46	16.87	31.03	1.143
7101318426	2	68	173	83	27.63	2	8.9	50.1	325	5.46218	75	61.9	38.9	17.3	2.8	14.5	1.03	91.2312	8.59769	2.91	0.84	1.22619	1.88	0.19	536	6.6	118.8	4.62	14.3	4.78	33.05	7.512	15.45	6.92	35.42	348.6	1.89	2.24	1.19	0.86	196	2.32327	0.57	2.14	30.27	9.21	6.5	23.64	1.208
7101315921	2	50	172	60	20.28	0.1	11.4	45.6	191	3.21008	59	68.4	43.3	14.7	2.9	11.8	0.48	42.5155	8.22948	3.75	1.26	0.380952	2.38	0.11	1012	9.8	176.4	5.13	18.9	1.43	25.03	9.963	16.06	9.963	34.94	282.3	1.5	2.28	0.93	0.79	206	1.79384	0.36	4.95	40.88	9.51	5.79	8.95	1.056
2889251440	2	60	166	66	24	20	6.6	95.7	328	5.51261	44	64	43.2	15.9	3.2	12.7	2.03	179.805	9.03776	3.01	1.08	1.87963	1.54	0.39	3	5.2	93.6	4.64	16.8	2.47	33.78	6.687	33.55	9.18	23.29	385	1.39	2.26	1.02	0.98	148	0.779283	0.41	2.27	24.05	5.64	8.45	14.27	1.066
7101321416	2	52	178	80	25.25	6	8.5	74.4	247	4.15126	51	64.3	42.1	9.5	2.5	7	1.18	104.517	8.99834	3.87	1.12	1.05357	2.42	0.33	3	8.6	154.8	4.16	18	2.49	26.3	14.07	15.8	6.04	18.11	170.9	1.37	2.27	1.17	0.99	231	2.34192	0.58	2.35	27.86	9.63	10.74	15.98	1.341
7101322241	1	50	164	70	26.03	17	11.2	32.3	165	2.77311	69	73.1	46.6	16.6	3.7	12.9	1.02	90.3454	8.38541	3.92	1.24	0.822581	2.33	0.35	298	5.39	97.02	4.78	17.6	1.95	28.81		8.18	11.72	44.49	396.1	1.15				131	-0.570975	0.41	0.2	117.85	22.07	4.78	5.85	1.25
7101321859	2	59	173	75	25.06	15	8.3	47.9	269	4.52101	55	63.2	41.7	13.6	4	9.6	0.72	63.7733	7.65547	4.57	1.16	0.62069	3.1	0.31	104	3.68	66.24	4.52	19.1	0.46	31.51	8.116	11.47	9.36	31.29	202.5	1.14	2.26	1.57	0.97	178	1.45758	0.51	3.72	14.89	8.49	4.29	8.37	1.149
2889036818	2	65	167	55	19.72	14	8.4	60.8	56	0.941176	74	67.8	44.5	11.3	2.9	8.4	0.95	84.1453	8.94329	5.15	1.12	0.848214	3.46	0.57	209	10.11	181.98	4.45	12	5.1	24.86	3.797	21.87	6.28	32.59	222.9		2.18	1.03	1.01	204	2.33724	0.44	4.87	22.59	16.44	2.8	6.53	1.108
1005439054	2	57	169	84	29.41	6	6.8	63.1	479	8.05042	94	61.6	44.8	25.3	3	22.3	3.88	343.667	10.0302	4.93	1.21	3.20661	2.73	0.99	110	7.34	132.12	5.68	21.6	2.26	23.27	14.58	27.44	15.49	66.85	543.5	3.06	2.3	1.28	0.86	167	1.11669	0.3	5.87	39.58	17.18	4.01	2.98	1.058
1000099943	1	55	170	71	24.57	19	7.4	52.3	256	4.30252	68	64.9	39.7	13.5	3.1	10.4	1.62	143.49	8.93505	3.83	1.28	1.26562	2.1	0.45	195	5.88	105.84	3.95	17.5	3.38	18.99	11.16	11.6	26.99	97.07	539	1.11	2.3	1.78	1	185	0.940082	0.27	0.09	30.47	11.24	10.8	17.57	1.088
7100762088	2	59	169	80.1	28.05	0.1	10.1	79.6	458	7.69748	69	79.7	51.4	21.5	4.5	17	1.07	94.7741	9.11896	4.78	1.11	0.963964	3.18	0.49	381	10.7	192.6	4.33	16.5	1.76	41.45	20.78	11.02	8.92	34.01	144.4	2.59	2.23	1.08	0.91	154	0.875089	0.32	3.34	42.12	10.49	3.7	8.15	1.172
7101335759	2	50	170	65	22.5	1	6.6	64.1	323	5.42857	76	76.2	48.9	16.8	3.2	13.6	1.86	164.748	8.96177	3.66	0.87	2.13793	2.31	0.48	62	5.26	94.68	5.4	20.4	0.48	46.84							2.38	1.22	1.02	263	2.91717	0.45	2.12	33.36	4.56	4.48	4.24	1.214
1000833378	1	59	155	70	29.14	18	8.6	45.2	288	4.84034	64	67.5	39.4	13	4.1	8.9	0.92	81.488	8.48475	4.29	1.71	0.538012	2.24	0.34	290	6.6	118.8	5.05	19.7	2.33	108.3		30.9	14.03	47.78	454.6	1.08	2.13	0.96	0.75	80.2	-1.97982	0.31	0.18	11.7	9.73	8.48	22.88	1.049
7101337537	1	59	155	85	35.38	2	8.5	46.5	241	4.05042	46	54.8	37.6	16.2	5.6	10.6	0.62	54.9159	7.79837	2.22	0.9	0.688889	1.16	0.16	172	4.93	88.74	5.15	21.3	0.5	65.65		13.59	9.94	26.72	220.5	2.01	2.23	1.24	1.04	70.6	-2.37878	0.19	0.13	24.44	6.73	15.22	31.29	1.3
3000357173	2	69	160	70	27.34	19	6.5	53.3	353	5.93277	62	67.2	48.1	13.3	2.7	10.6	1.91	169.176	9.19069	3.19	1.02	1.87255	1.7	0.47	262	6.44	115.92	4.56	15.7	1.72	31.16	12.01	18.5	9.67	34.29	386.5	2.97	2.26	1.17	0.87	164	1.68259	0.44	4.89	31.33	7.13	6.62	16.9	1.001
3000938330	1	60	164	60	22.31	23	6.7	67.2	208	3.4958	65	61.8	41.6	9.7	2.7	7	1.26	111.603	9.10047	3.32	1.26	1	1.66	0.4	53	8.92	160.56	4.79	14	1.84	28.67	5.231	19.28	15.94	50.19	342.3	1.79	2.31	1.17	0.85	94.5	-1.40699	0.41	5.78	27.28	11.37	7.65	5.29	1.305
7101337876	2	51	170	92	31.83	1	8.2	63.2	401	6.7395	78	82.6	51.1	10.6	1.3	9.3	2.9	256.864	10.3834	4.98	1.14	2.54386	3.2	0.64	3	13.98	251.64	5.91	15.8	3.97	36.27	6.548	13.03	9.02	27.57	236.8	2.64	2.39	1.29	0.84	97.2	-1.23741	0.48	3.68	42.3	18.12	5.18	5.39	1.085
2889317140	1	61	162	61	23.62	9	7.3	39	339	5.69748	61	69	42.8	17	2	15	2.94	260.407	9.48758	6.07	1.31	2.24427	3.98	0.78	252	5.63	101.34	4.15	14.2	1.86	29.66	2.004	13.98	10.7	35.65	283.4	3.03	2.4	1.58	0.84	113	-0.767594	0.29	0.15	12.12	15.51	29.19	73.08	1.283
2888992829	2	70	171	90	30.78	12	6.8	101	495	8.31933	45	92.6	44	9.7	5.3	4.4	1.39	123.118	8.41155	3.51	0.9	1.54444	2.26	0.35	426	4.06	73.08	4.66	16.7	1.61	36.76		15.02	13.91	28.31	428.3	4.26	2.22	1.3	1.01	165	1.7711	0.54	3.84	31.12	8.16	4.34	4.55	1.23
1004744340	2	60	176	88	28.41	20	6.5	58.2	383	6.43697	60	62.3	39.1	5.4	1.9	3.5	1.24	109.832	8.70774	2.66	0.78	1.58974	1.56	0.32	72	6.12	110.16	3.68	13.9	3.15	24.45	3.542	14.29	6.78	23.13	253.3	2.4	2.13	0.91	0.89	130	0.274481	0.54	2.46	26.22	9.36	4.42	5.19	1.099
1000550751	1	58	160	62.5	24.4	3	6.5	55.2	362	6.08403	51	59.6	39.5	9.2	2.7	6.5	0.91	80.6023	8.25823	4.1	1.41	0.64539	2.3	0.39	154	5.32	95.76	3.63	16.9	1.6	31.56	2.343	15.36	10.27	24.06	216.3	1.86	2.31	1.58	0.82	106	-1.08771	0.37	0.2	11.7	11.61	24.72	46.89	1.051
7101353858	2	58	170	80	27.68	58	12.9	64.9	249	4.18487	108	74.9	50.4	21.7	5	16.7	1.06	93.8884	9.23501	5.55	1.44	0.736111	3.53	0.58	111	12.13	218.34	5.38	20.7	2.52	31.49		16.76	11.57	35.9	211.6	1.22	2.44	1.09	0.85	72.9	-1.97647	0.44	4.62	37.77	9.66	9.53	16.47	1.135
7101353473	2	64	162	73	27.82	12	8.5	85.5	408	6.85714	51	70.4	41.7	13.5	3.5	10	1.42	125.775	9.02096	5.46	1.24	1.14516	3.92	0.3	165	7.31	131.58	4.61	17.4	5.09	18	21.11	30.71	9.22	29.78	209.3	3.49	2.35	1.71	0.85	131	0.522805	0.71	4.33	26.92	7.6	9.56	11.63	1.22
2888930605	1	58	176	71	22.9	3	8.6	134.4	409	6.87395	76	57.6	35.4	7	1.1	5.9	2.02	178.919	9.05375	5.29	1.26	1.60317	3.26	0.77	179	5.31	95.58	4.35	15	1.43	46.16	13.62	3	8.95	30.81	328.7	3.06	2.22	1.42	0.91	158	0.383188	0.59	4.9	24.18	5.35	4.59	3.25	1.4
7100210238	2	58	162	45	17.15	3	13.6	42.9	169	2.84034	86	59.5	42.4	16.4	3.6	12.8	1.25	110.717	8.18514	5.32	1.31	0.954198	3.55	0.46	223	3.6	64.8	3.52	19.4	0.02	26.55	12.83	17.85	10.73	27.79	867.5	0.079	2.26	1.31	0.9	93.1	-1.1037	0.56	5.2	16.24	6.83	7.3	8.48	0.814
7101377948	2	61	182	71	21.4	12	10.5	63.3	294	4.94118	88	58.9	39.4	7.6	1.6	6	1.31	116.032	8.34733	3.52	1.17	1.11966	2.17	0.18	248	4.04	72.72	4.12	17.9	1.24	23.28		20.14	8.47	23.94	518.2	1.65	2.27	0.98	0.95	177	1.52191	0.34	3.03	11.7	7.12	7.42	11.23	1.253
3003049221	2	60	182	80	24.15	25	6.7	69.1	305	5.12605	54	59.3	45.1	11.4	2.3	9.1	0.65	57.5731	7.46816	3.41	1.05	0.619048	2.16	0.2	178	3.38	60.84	3.8	16.2	1.28	26.62	4.463	14.97	10.79	23.79	296.9		2.24	1.17	1.02	102	-0.640049	0.38	3.77	28.19	8.64	6.26	11.2	1.143
7101384313	2	54	165	83.5	30.67	6	8.9	45.5	380	6.38655	77	62.5	43.5	13.7	3.6	10.1	1.09	96.5456	8.86648	3.38	0.87	1.25287	2.19	0.32	119	8.16	146.88	5.4	19.4	2.38	39.34	2.902	18.28	16.66	27.83	462.1	2.03	2.3	1.29	0.84	169	1.06163	0.47	3.24	23.11	10.37	3.96	12.07	1.281
7100145959	1	66	172	83.5	28.22	16	11.2	52.1	495	8.31933	84	59	46.1	17.3	3.6	13.7	2.37	209.92	9.47692	5.15	1.04	2.27885	3.54	0.57	182	6.91	124.38	5.45	20.7	2.37	40.76	3.153	18.7	15.13	70.68	490.5	2.92	2.44	1.12	0.76	133	0.0269955	0.19	0.11	19.03	8.44	22.69	40.21	1.248
3001839610	2	51	172	75	25.35	8	7.7	46.6	219	3.68067	84	69.1	46.3	20.3	3.2	17.1	1.3	115.146	8.93677	5.26	1.38	0.942029	3.53	0.35	415	7.34	132.12	4.65	15.6	1.64	43.91	4.259	10.62	14.68	45.73	481.3	1.12	2.36	1.22	0.94	143	0.261998	0.39	3.42	28.33	10.41	4.16	7.16	0.958
3001551574	2	57	170	71	24.57	4	6.1	64.2	262	4.40336	44	63.7	43	8.2	1.4	6.8	0.94	83.2595	8.5835	4.27	1.3	0.723077	2.7	0.27	120	7.13	128.34	5.84	20.4	1.6	33.94	3.066	10.45	11.68	28.58	442.7	3.04	2.34	1.24	0.95	189	1.62605	0.36	4.31	30.4	8.6	4.69	8.44	1.244
7101385467	1	52	168	75	26.57	14	11.1	39.2	232	3.89916	49	70.3	47.5	4.6	1.4	3.2	0.92	81.488	9.08592	2.82	1.55	0.593548	1.02	0.25	3	12.04	216.72	4.92	19	1.81	35.57	3.409	13.31	6.98	14.51	145.4	1.07	2.26	1.03	0.78	45.1	-3.96993	0.25	0.098	11.6	6.33	2.46	5.51	1.093
7100238860	2	59	160	75	29.2	7	18.98	53.4	256	4.30252	69	64.8	37.6	8.7	1.7	7	1.28	113.375	8.15463	3.75	0.97	1.31959	2.41	0.37	242	3.41	61.38	4.73	18.1	1.3			4.81	9.66	30.33	227	2.55	2.29	0.96	0.9	140	0.499787							1.055
3000223896	1	54	166	65	23.59	12	6.8	35.5	204	3.42857	44	58.4	39	18.9	3.1	15.8	1.24	109.832	8.75247	4.35	1.06	1.16981	2.81	0.48	225	6.4	115.2	4.82	15.1	3.95	46.59	2	14.68	16.69	31.17	353.1	1.66	2.27	1.22	0.91	81.7	-2.09898	0.49	0.12	11.8	17.21	10.17	38.23	1.004
3001486713	2	58	169.9	82.9	28.72	5	7.6	76.1	386	6.48739	48	68	43.6	15.9	2.1	13.8	3.04	269.265	9.97221	4.7	0.85	3.57647	2.93	0.92	113	8.84	159.12	5.4	16.2	1.82	37.67	9.599	15.51	15.46	35.95	356.5	3.28	2.24	1.13	0.93	126	0.0306688	0.26	3.24	33.79	12.87	9.01	11.44	1.058
7101401245	2	54	181	78	23.81	10	6.7	63.7	262	4.40336	32	63	43.9	12.2	2.7	9.5	2.76	244.464	9.39191	4.03	1.36	2.02941	2.13	0.54	3	5.45	98.1	6.62	13.6	0.61			14.73	9.23	22.03	248.6	1.49	2.26	1.52	1.01	73.5	-2.11704	0.26	1.05	28.58	6.43	0.77	2.31	1.345
1003066903	1	64	163	75	28.23	8	9.8	148.8	403	6.77311	81	62.8	38.9	9.6	2.1	7.5	1.03	91.2312	8.5992		1.25	0.824	2.66	0.32	239	6.61	118.98	4.24	17.2	3.91			16.54	23.23	105.3	799.3	2.06	2.3	1.33	0.99	156	0.537835							1.264
1004580866	1	53	163	70	26.35	7	10	49.6	181	3.04202	106	72.3	38.8	7.1	1.4	5.7	1.23	108.946	8.88685	5.45	1.47	0.836735	3.59	0.39	1005	7.38	132.84	3.46	15.1	2.63	25.33	4.871	7.94	10.57	44.87	544.4	0.02	2.39	1.43	0.79	68.3	-2.70609	0.55	0.15	14.12	19.14	34.55	38.91	1.107
7101421507	1	70	156	81	33.3	4	9.5	54.4	285	4.78992	109	79.9	50.5	16.4	2.8	13.6	1.83	162.09	9.58496	4.08	1.56	1.17308	2.11	0.41	108	9.97	179.46	4.46	18.4	1.4	45.89	4.811	24.13	8.77	26.88	254.8	2.43	2.34	1.1	0.93	80.1	-1.35662	0.39	0.09	20.44	7.97	21.34	34.35	1.094
7100867682	2	60	172	72	24.34	2	12.1	57	183	3.07563	55	64.7	40	10.2	2.5	7.7	1	88.574	7.74577	3.89	1.24	0.806452	2.44	0.21	167	2.9	52.2	3.72	18.1	1.36	16.79	2.161	31.08	9.93	32.33	333.7	0.11	2.3	1.4	0.97	66.3	-2.17309	0.16	6.27	39.48	24.09	15.6	15.27	1.17
3002318886	1	66	167	80	28.7	16	6.5	43.3	160	2.68908	63	57.3	39.4	10.2	1.8	8.5	0.98	86.8025	8.51403	4.85	1.18	0.830508	3.31	0.36	282	6.38	114.84	4.81	15.1	3.47	31.16	2.754	13.02	15.54	59.68	664	3.74	2.09	1.25	0.94	126	-0.164588	0.3	0.16	19.97	12.73	21.71	40.26	1.078
7100861933	1	60	160	70	27.34	11	7.5	40.9	305	5.12605	57	63.1	40.3	8.2	2.8	5.4	0.53	46.9442	7.79712	4.11	2.01	0.263682	1.69	0.44	3	5.76	103.68	4.41	17	4.12			14.89	6.16	31.5	95.86	1.63	2.27	1.32	0.75	109	-0.924343	0.53	0.15	145.86	20.08	1.94	2.69	1.342
7100002738	1	54	160	65	25.39	10	8.3	49.7	322	5.41176	77	72.2	46.6	8.9	3.6	5.3	1.92	170.062	9.58993	4.46	1.33	1.44361	2.89	0.24	102	9.55	171.9	5.13	15.8	1.35							2.75	2.47	1.27	0.81	139	-0.214451	0.26	0.09	11.7	10.92	40.87	56.08	1.239
2005583901	2	59	175	75	30.18	18	6.7	68.3	292	4.90756	60	64.3	41.7	18.9	3.2	15.7	1.17	103.632	8.3835	4.25	1.08	1.08333	2.78	0.39	333	4.69	84.42	4.4	18	2.49		4.071	15.18	9.38	33.01	247.2	1.04	2.24	1.3	0.98	112	-0.354646	0.34	4.61	41.85	7.8	2.93	6.2	1.195
7100367305	1	56	158	65	26	3	7.7	49.6	255	4.28571	66	68.3	41.9	10.3	2.4	7.9	3.05	270.151	9.62075	7.25	1.42	2.14789	4.36	1.47	252	6.2	111.6	4	16.6	0.63	76.42	2.383	13.08	11.66	54.9	351.9	1.85	2.18	1.2	0.89	75	-2.31381	7.41	0.13	176	18.81	0.67	1.68	1.128
2005581133	2	50	170	66	22.84	15	7.5	79.8	138	2.31933	75	67.8	43.8	11.8	1.9	9.9	1.01	89.4597	8.30444	4.26	1.35	0.748148	2.55	0.36	159	5.02	90.36	4.86	15.8	2	40.14	2.043	14.21	21.44	42.86	583	2.59	2.3	1.15	1.05	191	1.45936	0.51	5.99	39.15	13.35	4.5	9.68	1.188
7100193308	1	52	158	52	20.8	14	9	46.1	201	3.37815	38	58.3	39.9	3.8	2.6	11.2	0.5	44.287	7.56276	3.79	1.26	0.396825	2.33	0.2	169	4.83	86.94	3.68	15.1	3.02	30.19	2.815	6.66	7.36	26.38	154.4	0.056	2.17	1.33	0.8	114	-1.00479	0.41	0.22	117.64	16.43	4.18	5.3	1.064
3000363973	2	57	170	89	30.8	16	6.4	54.2	401	6.7395	61	61	47	10.9	3.3	7.6	0.53	46.9442	7.78489	3.45	1.06	0.5	2.22	0.17	65	5.69	102.42	4.98	17.1	0.68	31.5	9.025	9.21	10.17	30.85	298.7	2.35	2.23	1.6	0.95	148	0.630746	0.35	4.5	20.94	8.93	3.48	4.1	1.074
7100164697	2	51	182	84	25.36	2	5.4	64.4	267	4.48739	50	64.4	44.2	10.3	2.4	7.9	2.36	209.035	8.99368	3.54	1.02	2.31373	2.05	0.47	175	4.28	77.04	4.98	17.4	1.36	17.49	11.77	14.07	6.91	20.7	169.9	3.8	2.31	1.21	0.99	158	0.671834	0.37	4.59	18.88	6.9	5.17	6.39	1.056
7101428796	1	53	162	52	19.81	2	11.3	39.7	204	3.42857	73	67.9	44.9	13.9	3.9	10	0.87	77.0593	8.5228	3.97	1.18	0.737288	2.59	0.2	74	7.25	130.5	4.7	22.4	2.64	21.26	5.703	12.51	6.85	30.64	305.1	1.3	2.37	1.73	0.87	122	-0.729679	0.32	0.14	11.7	6.03	18.83	46.69	1.048
7100104405	2	65	164	83	30.86	7	6.2	63.2	331	5.56303	64	62.9	41.9	13	3	10	1.07	94.7741	8.32357	5.09	1.06	1.00943	3.68	0.35	254	4.83	86.94	5.11	17.2	0.96	45.66		19.88	14.9	41.48	369.5	1.99	2.26	1.32	0.9	142	0.896859	0.45	3.35	24.84	8.74	11.69	25.33	1.106
7101426640	2	56	172	72	24.32	0.1	9.2	68.9	387	6.5042	71	70.8	48.7	16.1	3.4	12.7	1.13	100.089	8.93508	3.55	1.18	0.957627	2.14	0.23	70	8.43	151.74	5.11	19.6	3.46	48.7		23.29	13.87	37.12	332.1	2.07	2.45	1.07	0.81	164	0.987779	0.45	2.52	22.38	14.11	4.44	11.25	1.067
7100053478	2	69	162	75	28.578	11	8.3	44.3	342	5.7479	56	73	42.5	15	2.9	12.1	2.39	211.692	9.61159	5.15	1.31	1.82443	3.41	0.43	54	7.84	141.12	5.25	16.5	3.19		13.05	16.5	6.29	27.22	116.9	2.43	2.26	1.33	0.84	73.8	-1.23763	0.31	2.15	34.21	9.2	5.27	6.81	1.163
7100925484	2	52	181	95	28.998	8	6.7	63.5	308	5.17647	57	66.6	48	12.6	2.2	10.4	3.33	294.951	9.55926	4.86	1.26	2.64286	2.87	0.73	3	5.34	96.12	5.17	17.1	2.65	28.85	6.173	19.94	17.37	51.26	492	2.41	2.35	1.32	0.99	104	-0.953292	0.46	4.64	29.65	8.59	4.8	5.71	1.072
3001350491	2	54	170	85	29.41	10	5.7	62.1	221	3.71429	80	68.1	44.1	19.5	3.7	15.8	1.25	110.717	8.37208	5.54	1.27	0.984252	3.8	0.47	219	4.34	78.12	4.72	17.7	1.29	33.25		11.85	19.17	67.82	730.4	1.53	2.34	1.37	0.96	137	0.207613	0.53	4	40.74	12.54	7.23	12.58	1.262
7101428767	1	60	162	65	24.77	10	7.8	43.3	168	2.82353	69	63.5	42.3	14.5	4.9	9.6	0.54	47.8299	7.36507	2.89	1.43	0.377622	1.25	0.21	87	3.67	66.06	5.52	18.2	4.31	41.37		14.29	13.36	49.06	638	1.39	2.23	1.62	0.92	161	0.504922	0.13	0.06	11.7	15.57	35.29	70.81	1.028
7100387197	1	53	168	72.5	25.69	12	9.7	45.9	330	5.54622	71	57.8	37	11.5	2.7	8.8	1.39	123.118	9.123	4.72	1.54	0.902597	2.76	0.42	65	8.27	148.86	4.32	17	1.223	22.18	12.66	12.52	10.15	41.09	409.5	1.1	2.18	1.5	0.93	127	-0.581079	0.46	0.17	15.02	9.19	20.5	39.88	1.15
2888973768	1	59	160	65.2	25.469	22	7.5	54.9	320	5.37815	68	70.9	46.8	12	3.5	8.5	1.21	107.174	8.53561	3.71	0.99	1.22222	2.52	0.2	504	5.28	95.04	4.28	14.7	0.92	27.38	8.234	13.08	13.88	48.52	408.4	3.73	2.37	1.54	0.96	141	-0.0265412	0.3	0.1	13.82	10.59	20.92	45.89	1.161
7101434259	1	59	163	88	33.12	0.2	9.7	47.5	292	4.90756	52	63.1	40.6	8.5	2.6	5.9	0.4	35.4296	7.34992	3.11	0.99	0.40404	1.97	0.15	325	4.88	87.84	4.98	17.5	3	49.93		8.42	10.12	34.28	359.7	1.79	2.18	1.16	1.06	86.2	-1.74746	0.3	0.06	11.6	10.29	13.71	32.83	1.239
7101460321	1	70	158	52	20.8	20	10.5	41.3	164	2.7563	71	64	40.6	14.4	3.9	10.2	0.5	44.287	7.34632	5.05	1.72	0.290698	3.01	0.32	98	3.89	70.02	5.07	18.6	2.24							1.46	2.33	1.29	0.98	128	0.110744	0.59	0.22	13.33	7.02	25.73	45.47	1.072
7101079849	1	59	163	90	33.87	7	6.8	45.9	224	3.76471	50	56	39.6	9.6	2.5	7.1	1.23	108.946	8.85098	3.98	1.3	0.946154	2.4	0.28	449	7.12	128.16	4.71	17.5	1.95							2.94	2.23	1.32	0.94	162	0.504926	0.25	0.13	11.7	10.9	27.43	44.62	1.013
2889014816	2	64	171	70	23.94	18	8.9	70.8	223	3.7479	21.6	65.4	42	15.6	3.5	12.1	0.5	44.287	8.26518	5.2	1.62	0.308642	3.44	0.14	3	9.75	175.5	4.71	18.9	2.33	24.22	4.899	12.01	9.43	25.85	215.1	1.12	2.32	1.01	0.88	109	-0.166104	0.4	6.04	42.59	4.41	5.08	8.42	1.366
1004446296	2	60	175	95	31.02	21	7.5	55.4	372	6.2521	64	63.9	42.9	16.8	3.6	13.2	3.11	275.465	9.59064	3.88	1.02	3.04902	2.34	0.52	481	5.9	106.2	4.81	17.6	1.23	39.7		20.95	9.3	36.43	302.6	2.09	2.24	1.31	0.94	170	1.33136	0.446	2.26	23.28	7.36	10.35	13.62	1.037
3001425331	2	51	180	82	25.31	14	7.4	79.4	288	4.84034	66	65.2	45.7	21.3	4.1	17.2	1.42	125.775	8.96902	2.69	1.17	1.21368	1.35	0.17	174	6.94	124.92	5.38	18.1	2.09	34.41	15.07	16.24	14.44	44.27	478.4	2.12	2.42	1.01	0.98	201	1.70094	0.41	3.21	29.19	4.31	1.35	6.81	1.163
7101459968	2	55	178	80	25.25	5	7.8	71	185	3.10924	86	58.9	41.2	13	3.6	9.4	1.12	99.2028	8.46774	3.26	0.9	1.24444	2.07	0.29	196	5.33	95.94	4.75	17	1.11	41.13	10.31	14.74	17.74	71.74	1016	2.03	2.18	1.1	0.93	211	2.01981	0.4	2.25	37.97	6.46	2.66	2.91	1.231
1000822940	2	59	172	93	31.44	3	6.4	168.9	324	5.44538	57	65.5	42.6	26.1	5.6	20.5	1.04	92.1169	8.35928	2.71	1.17	0.888889	1.35	0.19	62	5.15	92.7	4.93	16.9	1.15	37.88	13.48	9.84	7.72	29.73	434.9	2.2	2.23	1.17	1.02	165	1.15072	0.81	4.04	37.84	9.16	3.48	3.22	1.057
3001044787	1	73	153	66	28.19	10	10	44.4	192	3.22689	67	62	38.1	11.2	1	10.2	0.9	79.7166	8.79491	3.16	1.09	0.825688	1.7	0.37	69	9.2	165.6	4.69	14.7	3.27	43.1		9.88	6.55	40.64	208.3	2.28	2.15	1.09	0.96	61.6	-1.80378	0.17	0.06	16.73	8.12	15.54	32.4	1.12
7100942395	2	52	172	73	24.68	23	9.3	68.9	242	4.06723	60	68.8	41.2	11.8	3.4	8.4	0.52	46.0585	8.36894	4.7	1.97	0.263959	2.51	0.21	152	10.4	187.2	4.5	18.4	1.29	27.64	12.98	18.54	10.6	24.23	0.195	0.803	2.31	0.9	0.8	126	-0.214102	0.27	5.7	40.53	7.58	8.7	10.44	1.224
7100937763	2	64	171	68	23.28	14	6.5	70.1	354	5.94958	47	57.7	38.7	24.4	4.9	19.5	1.3	115.146	8.62983	2.87	1.15	1.13043	1.53	0.19	89	5.4	97.2	4.72	15.2	1.3		5.642	24.75	12.1	47.23	1.195	1.96	2.31	1.4	0.87	110	-0.132383	0.16	5.14	32.34	9.85	5.27	15.43	0.96
7100155574	2	62	172	84	28.39	6	6.7	76	387	6.5042	55	64	45	13.8	3.6	10.2	4.49	397.697	10.237	3.91	1.02	4.40196	1.78	1.11	3	7.8	140.4	3.89	13.8	0.71	34.21		18.74	4.2	15.99	2.195	2.73	2.27	1.23	0.97	117	-0.0319722	0.17	2.81	23.57	8.62	3.71	8.82	1.537
7100927937	1	50	162	70	26.67	11	10.8	52.7	191	3.21008	108	79.5	45.9	26.9	4.7	22.2	1.41	124.889	9.6988	6.19	1.63	0.865031	4.08	0.48	3	14.5	261	4.67	14.5	1.38	19.28		15.52	8.5	23.36	10.195	0.837	2.25	1.28	0.76	118	-0.958186	0.41	0.16	69.53	15.15	7.94	18.34	1.126
3000412089	1	66	158	67	26.8	17	7.4	50	209	3.51261	63	69.7	41.9	17.6	5.6	12	0.85	75.2879	8.45006	3.85	1.26	0.674603	2.32	0.27	95	6.9	124.2	4.97	18.7	0.81	31.42		21.51	9.3	27.78	11.195	1.25	2.15	1.11	1.01	142	0.264699	0.74	0.23	11.7	13.71	22.39	34.55	1.117
7100048757	1	54	152	62	26.84	14	6.3	58.2	194	3.2605	92	64.7	39.8	15.6	3.8	11.8	1.01	89.4597	8.78288	3.92	1.45	0.696552	1.96	0.51	90	8.1	145.8	3.06	4.13	14.7	40.21		19.22	11.3	45.07	0.499	2.23	2.14	1.11	0.85	125	-0.612588	55.27	0.19	16.29	8.71	26.22	0.14	1.075
1005197703	2	62	171	52	17.78	20	6.8	78.1	353	5.93277	99	66.6	42.3	8.7	3.2	5.5	0.48	42.5155	8.03896	2.11	1.27	0.377953	0.66	0.18	179	8.1	145.8	4.02	16.1	2.04	27.1	3.403	10.69	10.8	43.19	0.193	1.08	2.13	1.13	0.85	105	-0.434539	0.44	4.63	40.95	7.33	5.92	4.65	1.102
7101011017	1	80	155	70	29.14	20	9.3	50.6	228	3.83193	67	62.6	40.7	13.5	4.4	9.1	0.84	74.4021	8.63494	4.97	1.86	0.451613	2.56	0.55	131	8.4	151.2	4.09	17.2	2.74	45.61		18.53	11.2	48.64	0.24	2.1	2.5	1.16	0.86	179	2.07418	0.32	0.3	27.99	12.24	21.09	79.14	1.058
1000873864	1	54	162	79	30.1	30	9	134.2	469	7.88235	82	60.2	38.3	8.7	4.1	3.6	0.86	76.1736	9.05597	3.98	1.26	0.68254	2.7	4.6	424	12.5	225	3.62	11.7	0.95	11.08		14.15	3.9	26.96	0.537	6.81	2.42	1.37	1.08	265	2.46405	0.81	0.14	33.01	10.86	36.78	108.61	1.065
7100998531	2	60	170	70	24.22	5	11	64.4	290	4.87395	90	77.6	47.8	15.1	2.6	12.5	3.71	328.609	10.7265	6.25	1.54	2.40909	3.46	1.25	107	15.4	277.2	4.5	15.3	0.8	35.62	3.473	19.39				1.74	2.6	1.18	0.84	145	0.698815	0.39	2.89	34.2	11.86	7.63	8.59	1.006
7101004867	2	55	174	79	26.09	1	10.3	65.7	310	5.21008	78	60.6	41	11.9	2.9	9	2.03	179.805	9.65086	3.81	0.97	2.09278	2.46	0.38	301	9.6	172.8	5.13	20.8	2.82	27.09	6.414	18.71	12.4	49.91	0.442	2.78	2.24	1.36	0.96	201	1.81155	0.35	3.02	30.71	11.91	7.43	12.92	1.138
7100310195	1	55	165	64	23.51	4	6.9	44.1	385	6.47059	69	65.1	44.8	8.7	4.5	4.2	1.36	120.461	8.32355	2.91	0.94	1.44681	1.72	0.25	520	3.8	68.4	4.34	16.8	1.68	50.74	3.388	20.82	12.7	47.4	0.709	3.36	2.2	1.27	1.05	154	0.206651	0.33	0.15	19.94	20.65	24.93	34.16	1.204
2889234440	2	72	170	70	24	10	7.6	56.8	249	4.18487	84	63.7	34.3	18.7	6.6	12.1	0.82	72.6306	8.36968	2.22	0.76	1.07895	0.76	1.19	0.27	6.6	118.8	3.36	16.6	0.9	21.4	13.24	27.7	9.7	43.88	0.789	2.82	2.16	0.98	0.81	160	1.75124	0.49	1.56	38.36	12.87	6.02	22.22	1.178
3000190255	2	61	172	87	29.41	5	6.4	65.7	307	5.15966	79	71.7	47.8	21.5	3.1	18.4	2.73	241.807	9.61978	4.78	1.27	2.14961	2.92	0.59	96	6.92	124.56	6.21	18.4	2.88	39.41	16.91	21.48	16.23	NA	456.1	3.13	2.36	1.14	0.91	127	0.215793	0.24	3.24	31.87	7.78	3.56	6.02	1.087
3001797958	1	55	166	74	26.85	8	11.5	41.8	182	3.05882	51	59.7	38.9	19.6	5.7	13.9	0.91	80.6023	8.38846	4.68	1.42	0.640845	2.79	0.47	366	6.06	109.08	2.98	13.2	0.81	24.16	4.224	31.96	4.67	17.14	195.4	1.1	2.26	1.24	0.88	118	-0.796004	0.21	0.06	11.7	10.12	24.99	87.32	1.437
1003942171	2	71	160	69	26.95	10	10.4	57.3	293	4.92437	71	57.6	36.1	9.2	2.1	7.1	1.85	163.862	9.45381	6.37	1.58	1.17089	4.07	0.72	286	8.65	155.7	3.55	13	1.05		12.39	16.86	11.24	32.88	277.9	0.01	2.25	1.31	0.9	84.9	-0.612286	0.29	4.04	22.26	7.06	9.2	12.67	1.444
7100570140	2	69	177	63	20.11	1	8	46.4	186	3.12605	65	54.7	38.1	14.5	4.2	10.3	0.73	64.659	7.98376	3.1	1.03	0.708738	1.78	0.29	183	5.04	90.72	5.42	17.8	0.01		2.026	23.27	8.32	45.09	624.1	1.55	2.12	1.03	0.87	137	0.987424	0.77	5.52	37.52	31.63	9.68	23.49	1.155
7100911798	1	64	158	60	24.035	10	9.2	41.3	357	6	56	64.8	36.7	15.3	3.5	11.8	2.27	201.063	10.0185	4.32	0.98	2.31633	2.7	0.64	186	12.4	223.2	5.31	16.9	1.98	24.38		15.13	6.1	30.37	0.133	2.27	2.3	1.07	0.75	212	1.77675	0.31	0.29	19.48	8.59	31.04	65.72	0.837
3001235869	1	68	150	48	21.333	14	8.5	57.4	283	4.7563	55	69.8	41.5	15.2	5.4	9.8	0.93	82.3738	8.58257	4.5	1.15	0.808696	2.9	0.45	170	7.2	129.6	3.39	13.3	4.6	28.79	5.429	22.92					2.35	1.31	0.96	197	1.67663	0.29	0.11	11.8	9.11	23.54	53.51	0.925
1001636030	1	72	163	57.5	21.6	12	7.7	26.9	177	2.97479	116	56.2	35.9	17.7	5.3	12.4	0.97	85.9167	8.21922	2.84	1.05	0.92381	1.52	0.172	374	4.8	86.4	28.7	71.2	0.01	29.8	9.37	7.3	32.9	136	0.834	1.44	2.22	1.41	0.82	57.5	-2.0307	0.5	0.37	11.8	20.8	17.18	44.61	0.92
3000534731	2	54	168	72.5	25.7	8	7.6	69	333	5.59664	70	62.9	40	12.5	3.8	8.7	1.12	99.2028	8.91065	3.08	0.89	1.25843	1.86	0.33	38	8.3	149.4	4.51	14.5	1.19	46.25	7.049	17.39	12.5	45.91	0.433	1.95	2.2	1.36	0.8	116	-0.443325	0.29	3.8	28.03	10.91	5.05	6.58	1.001
7100072866	1	75	162	75	28.58	22	10.2	48.4	219	3.68067	83	58.1	39.6	9.9	2.1	7.8	1.21	107.174	8.28267	4.37	1.36	0.889706	2.36	0.65	29	4.1	73.8	5.04	17.7	2.81	42.56	13.54	8.63	14.5	67.31	0.418		2.26	1.46	0.79	79.9	-1.00739	0.09	0.11	15.24	6.85	23.28	47.29	0.896
1004289040	1	62	158	73	29.242	22	9.1	81.3	333	5.59664	137	67.1	34.8	9.9	3.5	6.4	1.18	104.517	8.91344	3.8	1.42	0.830986	1.95	0.443	61	7.9	142.2	4.41	16.6	1.35	55.32	5.478	8.17	18.2	58.89	0.416		2.24	1.14	0.86	145	0.183392	0.28	0.13	18.12	13.3	19.77	95.04	0.989
7100962620	1	69	159	70	27.7	20	7.5	48.5	298	5.0084	74	58.8	37	15.5	3.4	12.1	1.45	128.432	9.51221	5.79	1.26	1.15079	3.93	0.6	806	11.7	210.6	4.15	14	2.18	52.92		11.06	12.7	46.11	0.456		2.23	1.14	1.05	124	-0.0555372	0.22	0.11	17.94	10.37	17.51	47.14	1.054
2889247970	1	57	153	46	19.65	8	9.3	53.6	247	4.15126	74	58.5	37.6	9.8	3.3	6.5	0.75	66.4305	9.08801	4.7	1.57	0.477707	2.77	0.36	491	14.8	266.4	3.52	15.7	0.85	23.22	2.711	21.31				1.41	2.19	1.35	0.82	147	0.0786222	0.27	0.07	13.19	11.51	32.65	82.04	0.9
3000569633	2	58	168	84	29.76	6	9.7	62.9	259	4.35294	39	68.8	42	15.1	2	13.1	2.77	245.35	9.75403	6.46	1.13	2.45133	4.74	0.59	3	7.8	140.4				26.52	18.66	12.05	5.5	14.87	0.126	3.8	2.35	1.23	0.81	102	-0.767941	0.2	2.02	22.04	8.34	3.18	12.6	1.04
7100966757	1	60	156	47	20.09	10	12.4	54.7	174	2.92437	87	63.6	40.7	10.7	2.6	8.1	0.68	60.2303	8.89809	3.63	1.46	0.465753	1.81	0.36	65	13.5	243	3.96	16.2	1.39	27.96		26.89	14	41.47	0.27	0.551	2.28	1.49	0.93	99	-1.25197	0.3	0.21	17.04	9.09	42.86	88.39	1.016
1001559403	1	60	157	72	29.21	13	11.1	60.7	356	5.98319	73	68.3	41.8	14.2	3.9	10.3	1.11	98.3171	8.91365	3.74	1.15	0.965217	2.23	0.36	212	8.4	151.2	5.15	16.8	4.41	48.65	8.491	11.81				1.75	2.36	1.21	0.82	159	0.456477	0.09	0.12	12.12	8.14	7.93	24.97	0.835
3000755068	1	63	162	65	24.8	13	12.4	42.4	295	4.95798	81	62.1	34.5	9.9	4.6	5.3	1.37	121.346	9.06274	4.74	1.14	1.20175	3.09	0.51	545	7.9	142.2	3.94	18.4	1.37	46.09	3.488					1.04	2.19	1.21	0.92	156	0.484744	0.31	0.1	19.72	10.33	31.32	65.91	0.924
7100980087	1	59	154	44.5	18.76	13	12.3	47.3	184	3.09244	72	72.1	47.2	21.5	5.3	16.2	1.25	110.717	9.81111	6.09	1.82	0.686813	3.51	0.76	40	18.3	329.4	4.34	13	2.23	25.9		27.44	16.4	74.07	0.429	0.412	2.44	1.26	0.84	123	-0.528955	0.29	0.15	11.8	20.69	28.16	62.49	0.853
1000514448	2	68	164	61	22.68	20	6.7	86.7	253	4.2521	66	64.6	41.1	15.3	4.8	9.5	0.83	73.5164	8.18113	3.67	1.51	0.549669	1.94	0.22	347	5.4	97.2	4.54	19.7	1.46	33.57	10.22	30.29	11.6	44.31	0.292	0.814	2.2	1.28	0.96	171	1.77759	0.28	5.68	30.73	12.66	4.59	4.99	0.93
7100985047	2	51	168	47.5	16.83	9	9.3	49	225.5	3.78992	63.9						0.67	59.3446		4.66	1.49	0.449664	2.43	0.3				4.08	22.9	0.84	17.86		13.21	6.1	14.67	0.323					108	-0.84151	0.66	5.45	35.54	11.87	6.06	6.26	0.968
1001769194	2	57	165	71	26.1	18	7.3	69.8	388	6.52101	51	59.1	41.3	16.6	2.4	14.2	3.42	302.923	9.57841	4.6	0.97	3.52577	2.76	0.87	3	5.3	95.4	4.86	19.2	2.59	21.53	14.2	14.51				1.36	2.32	1.21	0.9	153	0.763337	0.42	4.22	38.2	17.77	5.35	7.81	0.946
1000833378	1	59	155	70	29.1	18	8.6	53.7	331	5.56303	64	65.2	38.2	14.6	3.4	11.2	1.2	106.289	8.47282	4.05	1.39	0.863309	2.03	0.63	248	5	90	5.34	15.8	2.04	95.61	2	36.62	14	50.41	0.266	1.08	2.13	1.09	0.8	49.9	-3.39306	0.4	0.24	21.21	12.64	9.22	21.22	0.954
7101035009	1	61	155	70	29.136	3	10.9	81.2	296	4.97479	86	77.6	48.8	22.3	5	17.3	1.59	140.833	9.88564	2.92	1.08	1.47222	1.53	0.31	504	15.5	279	4.6	20.9	6.19	25.44	3.691	24.48	9.7	67.95	0.443	7.42	2.55	1.37	0.9	226	1.91304	0.24	0.12	26.02	6.29	40.84	84	0.969
3000744790	1	66	159	76	30.06	9	10.5	48.2	191	3.21008	65	69.3	42.3	12	2	10	1.79	158.547	9.97797	3.82	0.97	1.84536	2.38	0.47	97	15.1	271.8	4.9	13.1	0.52	26.02	2.694	32.64	10.5	33.11	0.369	2.63	2.06	1.24	0.85	105	-0.780561	0.21	0.11	21.87	9.77	16.5	43.9	0.987
7100999389	1	59	158	65	26	2	11.3	53.1	339	5.69748	62	62.1	39.9	14	2.2	11.8	2.59	229.407	9.42448	6.09	1.34	1.93284	3.92	0.83	106	6	108	5.01	16.3	1.76	37.91	3.283	16.26	11.7	37.12	0.381	2.84	2.16	1.52	0.97	133	-0.243843	0.34	0.08	29.97	13.74	11.63	30.32	1.005
7101018672	2	61	173	57	19.045	22	9.4	56.4	274	4.60504	76	64.9	39.5	4.9	3.6	1.3	0.77	68.2019	8.26025	4.08	1.01	0.762376	2.71	0.36	198	6.3	113.4	4.51	13.2	0.67	24.99		19.85	11.1	25.72	0.197	1.43	2.27	1.43	0.9	185	1.70147	0.45	3.64	34.78	8.19	5.62	8.97	1.029
1002665252	1	72	163	60.5	22.77	12	9.9	75.1	162	2.72269	48	69.6	40.5	9.6	3.5		0.63	55.8016	8.28589	4.75	1.66	0.379518	2.66		127	7.9	142.2	4.56	19.6	2.85	23.73	3.76	14.62				2.2	2.24	1.02	0.91	105	-0.411097	0.2	0.17	18.31	8.71	14.65	29.37	0.893
7100350327	2	66	173	66	22.05	11	7.8	42.9	238	4	86	80.1	32.6	12.2	4.3	7.9	0.56	49.6014	8.11615	3.31	1.15	0.486957	1.94	0.22	122	7.5	135	3.54	13.5	1.39	21.32	8.785	31.39				1.3	2.16	1.04	0.88	106	-0.135753	0.43	3.81	37.71	12.18	5.8	12.69	0.936
1000131096	2	72	175	71	23.18	22	12	64.7	248	4.16807	78	67.2	42.8	14	4	10	0.96	85.031	9.00109	3.29	1.6	0.6	1.34	0.35	248	10.6	190.8	5.16	19.5	1	27.13	12.52	10.45	19.4	55.48	0.409	1.17	2.38	1.19	0.88	208	2.80053	0.68	4.49	43.88	8.3	4.47	9.62	1.049
7101067327	2	64	171	77	26.33	28	9.4	2.92	69.3	1.16471	272	58.3	36.3	19.4	4.7	14.7	0.55	48.7157	8.11137	3.65	1.42	0.387324	1.85	0.38	219	7.6	136.8	5.16	17.9	1.85	96	68.28	2.921	6.73	25.7	81.42	0.55	2.08	1.15	0.84	110	-0.132383	0.47	4.71	41.91	4.79	9.55	24.18	1.09
7100834489	1	52	160	64	25	10	7.4	49.3	272	4.57143	82	78.7	49	12.7	2.2	10.5	1.47	130.204	9.40813	6.07	1.31	1.12214	4.21	0.55	259	10.4	187.2	4.43	16.6	1.2	23.37	2.504	12.64				1.32	2.45	1.08	0.8	172	0.569601	0.35	0.16	17.31	12.61	18.22	31.17	0.89
3001036331	2	61	155	62	25.8	16	9.9	54.1	262	4.40336	92	56	36.9	13.7	4.6	9.1	0.42	37.2011	8.06485	4.09	1.04	0.403846	3.65	0.4	677	9.5	171	3.65	15.7	0.12	28.7	6.247	30.44				2.38	2.12	1.24	0.87	155	0.990843	0.3	3.13	1900-02-04 01:26:24	8.63	6.27	8.23	0.983
7101111080	1	68	158	54	21.63	2	9.4	47.2	234	3.93277	95	76.3	48.7	26.6	4.7	21.9	0.79	69.9734	8.82489	5.25	1.53	0.51634	3.29	0.43	296	10.8	194.4	4.3	17.2	2.84	29.39		8.36	13.63	579	43.81	2.03	2.32	1.21	0.88	132	0.10911	0.34	0.21	11.8	17.17	24.76	48.8	0.912
3001757740	1	58	165	72	26.5	2	6.1	52.8	221	3.71429	86	58.7	38.4	7.7	3.5	4.2	1.12	99.2028	8.51716	4.53	1.21	0.92562	2.78	0.54	957	5.6	100.8	3.18	12.8	2.17	34.12		27.59	779	53.81	22.88	2.48	2.18	1.25	0.95	153	0.258482	0.25	0.1	19.99	12.54	20.2	58.18	0.924
3001319221	2	66	165	60	22.04	13	13.7	90.9	351	5.89916	65	63.4	39	14.4	4.3	10.1	0.74	65.5447	7.9894	4.19	1.14	0.649123	2.56	0.49	263	5	90	3.67	15.4	13.5	41.65	4.877	3	6.56	31.77	150.3	0.975	2.17	1.26	0.9	177	1.82144	0.26	4.91	32.04	9.11	6.13	3.25	1.143
2414278016	2	63	170	78	27	13	7.9	76.7	236	3.96639	61	67.1	44.2	20.5	5.2	15.3	1.34	118.689	8.79828	2.65	0.91	1.47253	1.47	0.27	292	6.2	111.6	3.74	14.9	1.11	40.97	4.532	21.56	8.88	32.28	446.5		2.1	0.85	1.02	147	0.904826	0.45	3.18	32.29	11.59	3.73	1.38	0.98
1000508532	2	70	176	77	24.86	14	8.1	66.2	274	4.60504	95	75.5	47.9	17.8	3.7	14.1	0.59	52.2586	8.45601	3.08	1.31	0.450382	1.52	0.25	169	10	180	4.34	18.5	1.06	62.13	6.238	10.36	17.75	98.67	760.6	1.18	2.07	1.16	0.98	122	0.618601	0.55	2.28	42.63	11.59	4.64	6.3	0.935
7101118733	2	50	154	30	12.65	4	7.7	90.1	388	6.52101	56	62.8	41.1	9.1	1.8	7.3	0.39	34.5438	7.58	3.64	1.5	0.26	1.84	0.3	95	6.3	113.4	4.15	19.2	0.43	14.39	2.877	25.08	9.91	34.56	479.6	1.88	2.21	1.17	0.89	170	0.955836	0.85	4.65	30.8	12.48	44.25	3.04	0.764
7101117270	1	50	155	51	21.23	8	8.9	28.4	162	2.72269	166	61.6	40.4	20.7	5	15.7	1.2	106.289	9.436	3.53	1.2	1	2.05	0.28	371	13.1	235.8	25.8	55.5	0.01	14.19	2.319	15.9	44.12	224.8	2332	2.48	2.56	1.04	0.79	209	1.30684	7.97	0.3	125.74	20.33	6.68	6.56	0.789
3003095893	1	62	148	67	30.59	0.1	12	54.7	324	5.44538	136	62.7	36.9	20.3	3.3	17	1.75	155.004	9.2948	5.18	1.34	1.30597	3.26	0.58	47	7.8	140.4	3.7	12.8	1.28	21.5		17.58	9.52	28.36	201.4	4.09	2.33	1.4	0.85	134	-0.107621	0.22	0.12	11.8	20.16	23.08	44.42	0.987
7100028126	2	76	163	64	24.09	9	8.9	66.6	206	3.46218	38	50.9	31.6	12.6	3.9	8.7	2.55	225.864	8.68187	2.67	1.12	2.27679	1.85	0.7	145	2.9	52.2	3.67	18.4	2.87	69.82	17.32	25.81	8.21	16.55	152.9	2.23	2.28	0.36	0.71	96.5	0.129228	0.09	6.41	77.49	8.67	3.78	8.21	1.101
7101123713	2	65	167	65	23.31	21	7.7	49.1	207	3.47899	59	58.1	41.2	19.1	4	15.1	2.4	212.578	9.6484	4.33	1.06	2.26415	2.67	0.6	36	8.1	145.8	4.2	12.2	2.31	36.04	19.82	25.66	13.55	46.11	557.4	2.29	2.28	1.08	1.1	158	1.31221	0.28	2.75	26.51	8.57	9.49	17.57	1.017
2414221417	1	62	163	80	30.1	6	8.6	58.9	323	5.42857	80	61.2	40.1	8.3	2.8	5.5	1.8	159.433	9.0934	5.49	1.13	1.59292	3.73	0.63	5.49	6.2	111.6	4.08	12.3	5.62	27.75	8.732	21.05	7.12	25.99	216.5	4.07	2.27	1.4	0.64	137	-0.0267063	0.4	0.17	17.21	11.95	4.47	6.44	0.863
1000791253	1	57	170	86	27.1	1		37.6	323	5.42857	128	62.6	39.9	10.2	1.6	8.6	1.93	170.948	8.98724	4.97	1.03	1.87379	3.12	0.82	263	5.2	93.6	4.28	14.7	1.01	37.23	6.478	20.46	12.51	55.1	597.3	2.98	2.24	1.17	0.9	102	-1.25114	0.26	0.2	11.8	5.67	19.27	30.25	1.096
3000288590	1	71	160	69	26.95	2	6.1	82.2	335	5.63025	62	66.3	39.4	11.9	4	7.9	2.99	264.836	9.30239	5.93	1.33	2.24812	3.73	0.87	122	4.6	82.8	3.31	13.9	3.97	57.11	2.741	20.89	15.36	42.54	448.2	2.02	2.36	1.19	0.95	104	-0.525869	0.19	0.14	29.52	8.79	19.45	50.51	0.941
7100864042	1	63	158	56	22.43	13	8.7	40.9	215	3.61345	68	78.7	54.9	14.4	4.5	9.9	0.81	71.7449	8.35741	4.03	1.33	0.609023	2.42	0.28	178	6.6	118.8	3.58	15	3.48	50.34		13.15	10.66	36.43	385.5	3.49	2.36	1.19	1.02	107	-0.864734	0.21	0.17	28.25	4.71	14.56	39.34	0.825
1004967593	2	73	160	60	23.4	7	7.6	54.9	319	5.36134	73	65	42.9	14.6	3.2	11.4	2.53	224.092	9.95109	3.09	1.11	2.27928	1.48	0.5	172	10.4	187.2	4.86	15.2	1.25	32.9	2.455	42.02	16.45	52.8	563.1	1.26	2.22	1.23	0.86	132	1.08808	0.21	2.2	41.67	10.35	36.62	68.09	0.806
3000510564	1	64	153	69	29.48	16	6.3	70.1	320	5.37815	75	66.1	36	10.3	3.5	6.8	1.12	99.2028	9.0351	3.44	1.26	0.888889	1.86	0.32	443	9.4	169.2	4.02	16.1	0.8	25.43	3.206	10.3	11.46	34.25	290	2.67	2.35	1.26	0.84	165	0.754204	0.24	0.43	13.02	6.9	10.65	26.41	0.907
1001373147	2	65	171	65	22.23	12	7.1	88.5	313	5.2605	55	65.3	42.6	9.2	3.3	5.9	0.8	70.8592	8.26621	2.7	1.21	0.661157	1.33	0.16	379	6.1	109.8	4.2	11.8	6.27	20.75	6.024	21.95	11.98	42.47	454.1	0.856	2.19	1.24	1.03	149	1.08313	0.52	4.58	53.18	11.49	4.53	10.22	1.106
7100154326	1	65	156	66	27.12	8	9.9	30.2	205	3.44538	67	64.8	41.7	7.7	3.6	4.1	0.67	59.3446	8.67848	4.17	1.67	0.401198	2.2	0.3	340	11	198				29.87						1.86	2.25	0.99	0.77	121	-0.360002	0.12	0.17	11.8	11.01	22.11	46.32	1.054
7100398963	1	54	154	72.5	30.6	9	7.5	53.7	369	6.20168	57	67.8	42.6	7.1	2.5	4.6	1.35	119.575	8.70393	4.97	1.27	1.06299	3.3	0.4	989	5.6	100.8	4.22	14.8	2.67	46.69	4.67	7.06	17.78	62.29	489.1	2.61	2.28	1.27	0.74	156	0.231264	0.13	0.18	11.8	12.96	23.02	33.89	0.933
3001702680	1	62	163	73	27.47	12	6.8	46.4	308	5.17647	81	68.1	42.2	20.4	7	13.4	1.19	105.403	8.59548	5.11	1.48	0.804054	3.19	0.44	224	5.7	102.6	4.95	19.3	3.1	53.1	3.943	9.46	10.74	48.43	429.2	1.98	2.27	1.38	0.87	108	-0.866014	0.22	0.31	25.35	14.19	31.39	46.95	0.851
1005258775	2	74	182	83	25.06	14	7.5	58.7	272	4.57143	62	64.5	40.5	20.5	7.8	12.7	1.03	91.2312	8.7121	2.87	1.17	0.880342	1.48	0.22	3	7.4	133.2	4.58	16.6	1.19	32.08	3.492	19.56	11.46	41.78	436.5	2.18	2.39	1.06	0.88	176	2.27114	0.31	3.27	28.5	11.52	4.65	22.49	0.956
3000510564	2	59	170	64	22.15	10	10.2	57.6	365	6.13445	95	64.5	43.7	7.8	1	6.8	1.11	98.3171	8.80033	3.57	1.18	0.940678	2.1	0.28	55	7.5	135	4.77	16.2	3.7	38.87		16.07	10.91	53.9	360.7		2.3	1.42	1.02	143	0.582731	0.36	2.87	33.28	5.92	6.73	17.03	0.798
1001018400	2	67	171	75	25.65	29	9.9	143.4	554	9.31092	87	65.5	40.5	17.7	3.2	14.5	1.16	102.746	9.37893	3.49	1.11	1.04505	2.01	0.37	344	12.8	230.4	3.82	17.8	1.9	45.58	23.13	9.09	17.23	43.04	275.2	2.32	2.28	1.19	1.05	193	2.19975	0.26	3.27	34.15	13.56	8.74	24.17	1.136
7100228673	1	56	156	61	25.39	22	7.9	74.9	247	4.15126	66	65.7	41.8	7.3	3.5	3.8	1.43	126.661	9.71289	3.95	1.31	1.0916	2.07	0.57	418	14.5	261	4.57	15.4	3.35	37.16		17.47	17.43	45.15	343.3	1.75	2.31	1.45	0.94	128	-0.469837	0.09	0.14	20.21	20.04	49.42	102.72	1.024
7100318987	1	67	165	81	30.9	3	8.3	61.2	337	5.66387	44	58.8	38.1	8.6	1.9	6.7	2.15	190.434	9.5866	4.32	1.04	2.06731	2.63	0.65	170	8.5	153	4.71	15.4	1.89	45.21	2.744	9.01	12.64	37.21	491.8	2.75	2.22	0.96	0.85	217	2.0315	0.15	0.17	12.57	11.21	24.81	43.5	1.071
3001719024	2	61	177	88	28.12	23	5.4	56.5	367	6.16807	51	62.7	38.1	36.6	8	28.6	0.53	46.9442	7.38119	2.98	1.24	0.427419	1.54	0.2	129	3.8	68.4	4.46	18.3	0.74	30.37		17.21	9.69	40.74	324	1.94	2.21	1.22	0.96	169	1.33549	0.68	4.11	30.06	9.21	17.02	19.69	0.863
2889070196	1	54	155	66	26.44	21	8.6	90.4	291	4.89076	57	59.5	35.9	10	2.1	7.9	1.05	93.0027	8.74476	4.32	1.38	0.76087	2.37	0.57	182	7.5	135	3.38	16.7	2.77	13.75		6.19	18.01	70.4	439.6	2.33	1.83	2.2	1.01	161	0.355543	0.31	0.16	13.3	21.91	43.23	78.18	0.925
7101280217	1	55	168	72.5	25.7	0.01	9.7	38	178	2.9916	100	61.3	38.9	20.7	4.8	15.9	0.99	87.6882	8.55808	5.48	1.61	0.614907	3.34	0.53	234	6.6	118.8	4.19	16.3	0.26	38.61		12.51	15.73	60.17	374.9	1.29	2.21	1.4	1.01	113	-0.952384	0.31	0.2	12.03	16.39	33.55	54.73	1.14
3000733547	1	67	162	77.5	30	11	11.4	66.1	251	4.21849	75	65.7	42.5	13.8	3.5	10.3	0.89	78.8308	8.52462	3.59	1.26	0.706349	2.05	0.28	119	7.1	127.8	3.87	18.8	1.59	32.73	2	18.54	8.31	32.644	369.5	1.55	2.26	1.05	0.9	135	0.134918	0.38	0.27	11.8	5.67	35.59	87.63	0.864
7101286544	1	73	169	73	25.56	14	9.4	82.3	311	5.22689	58	60.9	38.2	10.1	3	7.1	1.06	93.8884	8.98004	2.8	0.87	1.21839	1.64	0.29	245	9.4	169.2	3.89	19	2	31.73		4.24	17.63	59.38	664.6	2.6	2.22	1.48	1.02	91.9	-0.760249	0.12	0.07	11.8	13.6	12.17	27.27	0.891
2005572524	2	50	172	85	28.7	1	8.7	56.4	371	6.23529	82	60.9	41.3	16.2	2.8	13.4	1.18	104.517	8.82066	4.61	1.08	1.09259	3.22	0.31	362	7.2	129.6	4.99	18.3	1.57	34.14	15.12	14.41	11.24	41.93	315.7	1.97	2.29	1.67	0.98	216	2.00668	0.39	5.49	29.37	8.16	4.88	6.49	1.078
3003015525	1	63	153	50	21.4	18	9.3	44	186	3.12605	63	57.8	40.3	12.2	3.6	8.6	12.3	1089.46	11.1647	4.63	1.37	8.9781	2.81	0.45	188	7.2	129.6	3.49	16.4	0.7	19.36	2.771	12.42	10.62	31.74	459.5	0.501	2.26	1.38	0.9	176	0.954793	0.14	0.13	11.8	8.65	22.65	53.62	0.985
7100478412	1	75	150	60	26.67	25	6.5	45.3	246	4.13445	45	62.9	39.1	14.8	3.4	11.4	1.96	173.605	8.76499	4.36	1.33	1.47368	2.58	0.45	877	4.1	73.8	3.39	13.1	2.93	28.49	2.75	10.3	11.05	37.49	500.7	0.656	2.18	1.18	0.89	133	0.60404	0.24	0.21	14.59	9.08	14.9	41.48	0.971
7101295201	1	65	163	47	17.6	14	9.4	34.3	178	2.9916	375	68	35	18.3	10.4	7.9	1.06	93.8884	8.17442	3.97	1.78	0.595506	1.71	0.48	3	4.2	75.6	3.75	17.9	0.17	23.57		9.12	10.49	54.73	256.6	0.089	2.09	1.45	0.88	166	0.802788	0.27	0.17	63.66	12.66	10.16	24.37	0.943
7101290130	2	58	165	53	19.5	19	9.9	48.3	261	4.38655	68	65	45.6	21	5.6	15.4	0.51	45.1727	8.06184	5.38	2.29	0.222707	2.54	0.55	217	7.8	140.4	4.4	17.8	1.85	31.9	4.22	27.43	11.86	36.11	324.9	0.02	2.32	0.92	0.87	139	0.412235	0.38	8.68	36.92	34.24	10.16	22.23	0.932
3000565868	1	75	165	80	29.38	7	8.1	65.8	47	0.789916	75	63.8	39.1	18	4.2	13.8	1.55	137.29	9.19876	5.06	1.08	1.43519	3.5	0.48	342	8	144	4.57	21.5	2.39	38.35		28.02	16.02	48.9	513.8	7.34	2.34	0.79	0.97	179	1.82122	0.2	0.16	24.49	8.59	22.19	45.23	0.997
7100392391	1	72	160	71	27.7	13	9.8	50	208	3.4958	82	68	43	15.5	4.8	10.7	1.09	96.5456	8.39255	4.31	1.15	0.947826	2.73	0.43	695	5.08	91.44	4.83	14.1	0.62	57.9	2.297	11.26	15.2	43.23	791.7	2.6	2.24	1.27	0.91	210	2.27586	0.19	0.08	11.8	10.31	12.33	50.11	0.874
7101312166	2	55	174	82	27.08	0.2	11.7	70.8	419	7.04202	80	71.2	47.2	20.2	0.8	19.4	20.47	1813.11	12.4147	8.97	1.38	14.8333	2.42	5.17	3	15.1	271.8	4.09	16.6	0.84	28.13	14.66	13.69	9.92	36.92	250.7	2	2.12	1.31	0.91	182	1.39187	0.51	3.65	17.97	7.98	4.02	7.89	0.809
7100146211	1	73	153	54	23.07	30	13.9	71.2	281	4.72269	67	65	46.3	14	2.9	11.1	1.83	162.09	10.4252	4.42	1.4	1.30714	2.57	0.45	140	23.1	415.8	2.65	19.8	0.43	22.3		19.72	5.58	33.12	319.3	1.69	2.1	1.04	0.73	140	0.639635	0.43	0.18	11.8	29.36	37.32	79.93	1.209
3000618286	2	63	165	70	25.7	12	7.1	94.4	264	4.43697	58	64.8	41.9	8.4	3.5	4.9	0.81	71.7449	7.63349	3.27	1.55	0.522581	1.55	0.17	112	3.2	57.6	4.01	15.1	3.19	29.95	5.329	17.48	10.27	38.46	299.7	0.294	2.26	0.85	0.81	120	0.127332	0.2	3.78	31.61	24.96	4.32	6.17	0.993
7101317178	1	77	153	55	23.5	13	7.4	44.7	160	2.68908	57	65	41.4	15.6	3.2	12.4	1.5	132.861	9.11336	5.53	1.28	1.17188	3.63	0.62	120	7.59	136.62	2.79	22.1	10.3	15.16	2.486	27.2	6.02	34.92	276.3	2.97	1.98	1.41	0.87	296	4.9399	0.25	0.07	11.8	18.14	11.29	35.53
7101319851	2	59	172	100	33.8	20	12.7	45.4	210	3.52941	48	61.6	38.8	10.5	2.6	7.9	0.79	69.9734	7.94942	3.61	1.17	0.675214	2.26	0.18	434	4.5	81	4.84	16	1.52	24.07	20.35	11.17	8.81	23.89	381.8	0.469	2.19	1.29	0.87	180	1.50313	0.36	2.76	82.58	5.04	6.56	10.91	0.892
7101322415	1	61	156	54	22.2	15	5.8	65	245	4.11765	81	67.6	43.1	15.2	4.2	11	0.68	60.2303	7.94406	4.92	1.94	0.350515	2.59	0.39	3	5.2	93.6	4.38	16.7	2.17	39.23		16.58	28.57	79.09	1135	1.57	2.31	1.23	1.05	149	0.233013	0.39	0.18	11.8	8.02	32.25	82.5	1.047
3002084359	2	60	175	70	22.9	2		58.1	361	6.06723	74	69.3	45.6	11.2	2.8	8.4	1.3	115.146	8.75172	4.66	1.8	0.722222	2.83	0.35	583	6.1	109.8	4.36	15.5	1.17	29.55	9.221	16.35	9.37	35.45	303.1	1.53	2.4	1.05	0.91	161	1.1131	0.49	3.44	27.6	8.62	3.25	5.89	0.903
7101324727	1	55	155	61	25.39	8	7.2	53.5	323	5.42857	78	65	41	15.4	3.6	11.8	0.97	85.9167	8.22752	4.74	1.18	0.822034	3.18	0.38	267	4.84	87.12	4.51	18.8	0.68			5.43	11.63	29.73	462.7	2.68	2.34	1.3	1.04	174	0.690919	0.35	0.15	11.8	9.73	6.55	13.37	1.093
7100786487	2	52	173	79	26.4	20	7	80.1	303	5.09244	62	67.6	42.9	10.1	3.7	6.4	2.6	230.292	9.21349	3.4	0.93	2.7957	1.92	0.55	140	4.84	87.12	4.71	17	1.37	30.75	6.88	16.41	8.58	22.95	202.4	0.167	2.33	1.28	1	160	0.751879	0.28	3.63	27.42	10.1	4.65	7.84	0.92
1001996431	1	73	160	79.5	31.1	18	10.4	49.8	273	4.58824	112	62.3	37.3	10.2	1.7	8.5	1.11	98.3171	8.98265	4.61	1.08	1.02778	3.32	0.21	1047	9	162	4.79	17.9	1.16	43.85	17.6	11	30.56	66.85	686.1	2.39	2.32	1.22	0.93	317	4.58627	0.42	0.19	29.54	11.34	20.97	50.38	0.892
1001465560	1	71	156	60	24.7	10	7.5	33.7	217	3.64706	66	70.5	45.2	12.3	3.3	9	1.92	170.062	9.31852	4.18	1.21	1.58678	2.67	0.3	139	7.28	131.04	4.01	16	2.14	51.27	9.415	10.71	11.2	31.63	375.3	2.02	2.4	1.16	0.92	111	-0.31667	0.15	0.08	11.7	7.85	9.95	36.13	1.103
7101336913	2	56	170	65	22.49	3	10.6	47.8	181	3.04202	62	55	39.7	13.3	3.1	10.2	0.82	72.6306	8.19641	3.47	1.23	0.666667	2.07	0.17	73	5.55	99.9	4.36	19	1.28	46.66	13.76	23.53	14.45	49.93	538.1	0.191	2.23	1.3	0.89	107	-0.685362	0.24	5.94	44.94	8.47	5.08	10.17	0.975
7100173137	1	63	157	60	24.3	0.1	11.2	75.3	309	5.19328	81	76	47.4	17.8	3.3	14.5	2.53	224.092	9.67614	4.69	1.36	1.86029	2.89	0.44	510	7.9	142.2	4.46	21	3.28	33.14	2.791	10.62	14.03	51.47	528.1	5.25	2.48	1.1	0.93	131	-0.162191	0.5	0.28	16.01	8.7	34.43	48.86	1.098
1001636053	1	69	162	60	22.8	17	6.7	64.4	316	5.31092	46	56.2	38.6	10.1	4	6.1	0.63	55.8016	7.90543	2.49	0.94	0.670213	1.28	0.27	432	5.4	97.2	5.25	18.8	0.77	25.67		34.79	12.62	41.83	520.5	1.3	2.26	1.45	0.94	96.6	-0.869303	0.4	0.15	11.8	13.2	19.38	54.33	0.929
7100116427	1	70	163	70	26.3	20	11.3	42.3	246	4.13445	86	66.2	43	9.8	2.6	7.2	1.73	153.233	9.61978	3.79	1.16	1.49138	2.35	0.28	33	10.92	196.56	4.51	15.7	5.16	13.43		12.91	10.04	33.92	173.6	1.99	2.48	1.51	0.87	119	-0.140943	0.35	0.14	16.89	8.43	33.53	76.69	1.074
1002239211	1	64	163	97	36.5		7.3	52.1	252	4.23529	68	65.3	65.3	20.2	5.1	15.1	0.7	62.0018	7.28374	5.51	1.67	0.419162	3.39	0.45	853	2.61	46.98	5.12	19.3	2.58	29.48	2.605	15.03	15.23	44.16	368.4		2.32	1.22	0.84	74.8	-1.92561	0.39	0.31	21.98	10.49	37.84	59.8	0.975
7101398970	1	58	159	83	32.9	11	11.8	26.6	287	4.82353	72	62.7	34.6	17.3	4.6	12.7	1.86	164.748	9.54977	4.46	1.28	1.45312	2.94	0.24	15	9.47	170.46	4.78	19.6	2.38	65.13	2	10.79	11.07	36.27	309.2	0.739	2.13	1.12	0.84	93.6	-1.51345	0.6	0.23	330.9	13.94	7.01	3.88	1.003
3000420500	1	62	156	53.6	22.03	0.2	17.4	53.4			111	65	44.9	18.6	5.7	12.9	0.84	74.4021	8.63969	4.07	1.71	0.491228	2.13	0.23	752	8.44	151.92				44.34	4.484		12.72	43.62	952.1	0.597	2.16	1.36	0.95	102	-1.05817	0.25	0.06	11.7	10.96	25.02	58.7	0.869
7101408210	2	74	174	57.5	18.99	10	13.2	61.2	288	4.84034	87	64	37.6	11.8	4.3	7.5	0.91	80.6023	9.69492	6.37	2.29	0.39738	3.67	0.41	70	22.38	402.84	2.82	16.2	2.44	26.17	4.099	12.57	6.05	14.83	596.3	0.454				69.1	-1.11993	0.44	1.94	19.28	8.24	4.47	12.82	0.884
7101414280	2	56	172	70	23.66	6	10.1	86.5	254	4.26891	82	68.1	43.1	11.6	2.6	9	0.81	71.7449	8.14369	3.77	0.95	0.852632	2.42	0.4	230	5.33	95.94	3.97	22.3	1.14			33.58	12	32.94	472.9	0.881	2.37	1.28	0.94	90.9	-1.28876	0.83	0.94	21.69	6.7	2.96	3.79	0.912
7101386997	2	58	160	65	25.39	1	9.9	41.3	100	1.68067	80	50.7	35.5	10.3	1.2	9.1	2	177.148	8.2905	5.11	1.29	1.55039	3.18	0.64	375	2.5	45				28.41	9.286	9.53	18.13	69.43	408.9	1.43	2.17	1.04	0.98	155	0.843578	0.22	5.85	44.43	18.33	4.89	6.73	0.975
3000130801	2	64	170	60	20.76	16	5.9	63.7	238	4	53	58.5	38.7	11.2	2.8	8.4	1.88	166.519	8.75217	4.46	0.91	2.06593	2.93	0.62	185	4.22	75.96	4.91	17.7	1.56	36.62	2.022	12.51	13.84	39.84	589.4	2.93	2.13	0.99	0.87	115	0.032491	0.48	2.93	21.86	9.76	3.89	6.76	0.925
7100182161	1	61	157	56	22.72	18	9.7	37.4	206	3.46218	53	60	41	10.1	1.9	8.2	1.97	174.491	9.53157	4.82	1.06	1.85849	3.19	0.57	459	8.78	158.04	4.48	14.7	2.08	30.98	4.935	11.09	13.3	26.4	335.6	2.33	2.32	1.45	0.79	172	0.787431	0.24	0.08	14.52	16.64	25.27	62.92	0.925
7100179697	1	58	155	72.5	30.177	17	8.3	102.1	376	6.31933	87	64.9	41	8.1	1.8	6.3	1.08	95.6599	8.77026	5.14	1.3	0.830769	3.33	0.51	175	7.48	134.64	4.26	17.1	1.65	45.09	4.645	12.96	20.47	59.19	939	3.09	2.25	1.67	1.03	132	-0.299808	0.44	0.14	14.87	16.35	9.11	44.46	0.987
2889332730	2	59	170	72	24.91	10	6.3	69.9	245	4.11765	52	62.3	42.8	10.4	2.5	7.9	2.88	255.093	9.60757	3.24	1.36	2.11765	1.46	0.422	198	6.48	116.64	5.59	16.1	3.24	27.3	3.917	13.99	12.35	35.69	285.7	2.02	2.29	1.81	0.97	156	0.926384	0.52	5.91	54.43	8.88	4.29	9.41	0.916
7100396285	2	66	169	65	22.76	6	8.1	80.5	257	4.31933	55	61.9	41.8	16.2	2.6	13.6	0.8	70.8592	8.30005	5.78	1.59	0.503145	3.7	0.49	37	6.31	113.58	5.16	19.4	1.61		12.35	20.52	11.85	32.14	430	1.94	2.3	1.36	0.9	190	2.10566	0.62	9.31	45.62	10.21	12.17	20.37	0.843
7101410921	2	59	155	60	24.97	5	7.1	52.6	219	3.68067	70	68.2	45.6	17	3.3	13.7	2.1	186.005	9.33698	5.69	1.54	1.36364	3.59	0.56	61	6.78	122.04	4.52	14.3	4.35	39.28	15.15	24.97	8.34	26.47	198.4	1.61	2.32	1.19	0.97	168	1.22325	0.45	3.24	31.56	10.28	5.9	7.53	0.906
7101415902	2	52	173	64	21.38	0.3	12	52.6	219	3.68067	85	67.2	38	19.98	5.9	13.9	0.72	63.7733	9.18812	4	1.7	0.423529	2.07	0.23	39	17.04	306.72	6.35	16	3.26	16.53	11.13	33.74	18.5	74.49	843.5	1.67	2.38	1.44	0.86	122	-0.340618	0.38	9.13	54.74	8.75	6.44	5.86	1.123
7101412045	2	53	175	75	24.5	10	12.9	57	244	4.10084	100	60.5	40	13.9	3.4	10.5	0.74	65.5447	8.06636	5.55	1.2	0.616667	3.98	0.37	50	5.4	97.2	4.9	21.5	1.59	25.11	3.481	23.11	13.02	38.62	523.6	2.23	2.28	1.2	0.89	126	-0.153171	0.53	5.56	28.67	9.71	7.03	8.85	0.986
1002831595	2	50	170	66	22.84	14	8.6	58.5	250	4.20168	56	66.1	43.2	14.6	2.8	11.8	4.69	415.412	10.2599	7.02	1.1	4.26364	4.1	1.82	3	7.64	137.52	5.02	16.1	1.97	37.2	4.412	11.76	16.56	59.18	11.76	1.53	2.22	1.22	0.95	101	-1.13001	0.54	3.55	47.05	10.09	6.89	19.38	1.018
7101424801	2	70	167	55	19.72	10	8.7	73.8	230	3.86555	104	74.5	45.6	11	1.5	9.5	0.86	76.1736	8.88352	5.23	1.6	0.5375	3.23	0.4	562	10.52	189.36	3.78	22.4	0.95	61.16	12.43	10.98	20.11	30.27	917.1	2.53	2.43	1.13	1.02	98.6	-0.15641	0.33	4.41	15.54	8.38	13.47	42.74	0.97
7100398186	1	67	160	56	21.8	8	14.6	51.6	259	4.35294	82	63.1	39.7	17.8	4	13.8	0.94	83.2595	8.81084	7.75	1.64	0.573171	5.55	0.56	598	8.95	161.1	4.07	15.5	3.52	17.48	12.47	17.21	16.25	63.65	591.2	1.81	2.44	1.19	0.9	125	-0.13792	0.35	0.06	13.43	12.58	18.1	46.32	0.93
3001886875	2	61	173	100	33.41	15	7.7	73.3	393	6.60504	56	59.9	38.5	19.7	4.6	15.1	1.08	95.6599	8.37741	2.75	1.09	0.990826	1.35	0.31	108	5.05	90.9	4.59	15.9	2.75	50.57	7.252	17.08	14.42	51.79	640	2.04	2.2	1.07	0.99	107	-0.430123	0.28	3.07	47.19	8.2	2.99	6.49	0.86
7101428516	1	67	152	60	25.97	10	7.6	48.4	303	5.09244	62	42.7	23.5	10.3	1.5	8.8	1.95	172.719	9.44199	8.02	1.41	1.38298	5.67	0.94	1023	8.11	145.98	4.12	15.6	2.67	8.22	10.05	9.04	8.01	26.09	173.3	1.65	2.09	1.7	0.81	69.8	-1.93622	0.27	0.07	11.7	6.3	32.17	52.38	0.93
3001537153	1	60	158	56	22.43	10	11.8	65.9	296	4.97479	101	65.6	38	13.5	3	10.5	0.85	75.2879	8.58541	5.23	1.35	0.62963	2.28	0.5	164	7.9	142.2	4.46	15.8	5.37	18.39		20.58	14.85	48.81	314.1	0.886	2.37	1.48	0.86	74.7	-2.15825	0.47	0.25	15.85	7.03	54.42	62.39	0.984
2889336073	1	66	162	67	25.5	1	8.3	50.2	539	9.05882	89	72.8	38.8	12.2	2.1	10.1	2.85	252.436	9.14908	5.43	0.99	2.87879	3.63	0.81	113	4.14	74.52	4.47	9.69			2.651	10.23	24.59	68.17	640.3	4.01	2.27	1.37	0.88	77.6	-1.70705	0.2	0.32	21.18	7.874	20.61	20.57	0.882
7101461030	1	54	152	47	20.34	20	9.8	43.9	138	2.31933	75	64.7	42.2	12.2	2.8	9.4	0.64	56.6873	8.12185	4.52	1.92	0.333333	2.44	0.16	510	6.6	118.8	4.08	17.5	0.82	25.24	2	14.84	13.9	45.44	396.6	0.249	2.37	1.09	0.8	75	-2.37819	0.28	0.09	11.7	9.93	28.54	46.4	1.032
3001333259	2	71	172	88	29.75	25	6.3	144.6	407	6.84034	74	61	37.5	13.8	3	10.8	1.1	97.4314	8.18736	3.58	1.12	0.982143	2.1	0.36	103	4.1	73.8	3.86	13.7	2.73	42.53	0.056	35.65	20.38	67.64	557.9	2.77	2.23	1.09	1	147	1.39406	0.52	5.33	43.71	8.63	17.46	19.8	1.148
7101455856	1	59	168	70	24.8	19	10.6	35.5	257	4.31933	79	57.6	36.9	11.3	3.3	8	1.86	164.748	9.39843	4.14	0.82	2.26829	2.77	0.55	252	8.14	146.52	4.2	18.8	1.81	29.98	5.9	8.07	11.89	44.32	197	1.86	2.23	1.19	0.9	116	-0.738497	0.26	0.07	11.7	7.82	15.13	32.58	1.312
7100271045	1	61	160	73.5	18.71	18	9	67.7	461	7.7479	56	67.9	43	10.7	2	8.7	2.45	217.006	9.54706	4.16	0.98	2.5	2.73	0.45	39	7.17	129.06	4.77	16.8	2.32	72.29		21.26	13.64	34.28	400.7	3.16	2.34	0.95	0.9	132	-0.21594	0.31	0.12	15.65	5.64	18.45	34.78	0.952
7101444470	2	64	172	65	21.97	1	6.2	75.8	439	7.37815	49	64.1	41.9	15.8	3.3	12.5	0.8	70.8592	8.26292	4.21	1.1	0.727273	2.83	0.28	237	6.08	109.44	5.4	19.2	2.77							1.83	2.28	1	1.07	124	0.314795	0.52	5.51	38.33	8.49	8.44	15.32	1.221
7101012361	1	54	155	60	24.97	10	10.3	46.9	228	3.83193	100	65.8	43.1	17.2	4.5	12.7	1.41	124.889	8.67523	6.98	1.43	0.986014	4.87	0.68	103	5.21	93.78	4.77	16.2	3.31	18.47	3.074	15.39	13.78	54.92	519.8	0.65	2.39	1.84	1.02	140	-0.187157	0.31	0.1	11.7	32.12	28.7	61.89	1.03
3000391297	2	65	170	72.5	25.08	6	8.1	54.8	275	4.62185	40	65.1	39.5	14.7	5.4	9.3	0.97	85.9167	8.40154	1.93	1	0.97	0.78	0.15	3	5.76	103.68	5.24	18.2	0.74	29.86		16.43	12.19	45.42	309.1	1.87	2.21	1.42	0.9	89.9	-0.799143	0.37	2.84	28.56	9.44	2.93	10.44	0.908
1000474224	2	67	172	72.5	24.51	24	9.3	39.2	255	4.28571	62	61.7	40.2	9.2	2.1	7.1	2.96	262.179	10.3071	4.58	0.86	3.44186	3.11	0.61	105	12.69	228.42	1.63	16.7	1.08	18.62		21.74	106.2	21	6.37	1.54	2.23	1.06	0.9	125	0.507698	0.54	4.45	36.13	6.32	15.47	20.02	1.304
7100836460	2	70	167	79	28.33	3	8.1	69.5	354	5.94958	56	66.3	42	15.3	2.6	12.7	2.77	245.35	9.49997	5.02	1.31	2.1145	2.98	0.73	3	6.05	108.9	3.8	9.98	0.21		13.84					4.9	2.4	1.19	0.94	29.7	-3.99604	0.1	0.06	11.7	1.74	0.06	0.01	0.829
7100306560	1	57	150	57	25.33	6	10.5	44.8	194	3.2605	133	65.8	40.3	19.7	10.4	9.3	2.2	194.863	9.46694	5.72	1.04	2.11538	4.07	0.61	256	7.37	132.66	4.04	4.15	2.38	27.18		21	15.49	54.57	882.3	2.79	2.25	1.48	1.11	125	-0.527725	0.43	0.17	93.8	17	11.62	16.94	1.19
3000658420	1	69	155	72	29.97	4	6.5	53.9	189	3.17647	77	61	40.7	7.7	1.8	5.9	1.21	107.174	8.57096	4.03	1.01	1.19802	2.55	0.47	271	5.47	98.46	4.55	16.1	4.5	44.56		8.02	18.45	69.62	509.6	1.89	2.18	1.21	1.05	99.9	-0.765415	0.49	0.09	11.7	6.75	19.72	46.38	0.93
3000229229	1	73	165	75	27.55	32	7.1	48.4	349	5.86555	61	63.7	43.3	25.7	6.4	19.3	1.75	155.004	9.42673	4.03	1.11	1.57658	2.48	0.44	218	8.9	160.2	3.49	19.2	2.02	39.92		9.52	12.26	44.49	420.6	2.6	2.25	1.48	0.98	216	2.49631	0.34	0.15	23.94	7.29	8.02	23.63	0.827
7100946340	1	61	155	74	30.8	10	8.6	55.9	151	2.53782	66	65.7	43.3	11.4	3.2	8.2	18	1594.33	11.0975	3.71	0.97	18.5567	2.46	0.28	62	4.6	82.8	4.62	14.4	1.07	30.61	20.39	11.7	10.8	40.58	0.255	1.79	2.36	1.04	0.96	150	0.258299	0.32	0.21	11.7	7.26	14.83	34.88	0.944
1001003415	1	68	155	464	19.15	25	6.3	92.2	393	6.60504	79	65	42.2	19.9	4.5	15.4	0.56	49.6014	7.16595	4.31	2.08	0.269231	1.83	0.4	3	2.9	52.2	3.58	15.9	2.03	67.81	26.45	26.4	32.7	74.41	3.195	0.325	2.28	1.28	0.92	141	0.34817	0.51	0.28	21.46	9.99	33.81	66.73	1.101
7100488554	2	65	165	58	21.3	10	6.3	71.2	278	4.67227	4	64.6	38.9	19.1	5.4	13.7	0.95	84.1453	8.31617	4.52	1.2	0.791667	2.89	0.42	187	5.4	97.2	4.11	16.3	0.76	63.62		31.57	133.5	32.33	4.195	2.17	2.4	0.86	0.89	156	1.26226	0.21	5.48	55.85	5.25	6.57	4.4	0.885
1003041234	1	71	153	68	29.95	10	9	50	343	5.76471	81	64.1	39.2	17.3	3.8	13.5	1.4	124.004	8.94906	4.48	1.05	1.33333	3.03	0.4	97	6.9	124.2	3.86	15	2	52.91		7.92	11.6	56.11	5.195	2.54	2.26	1.31	0.81	121	-0.0282216	0.1	0.19	16.2	6.31	6.17	12.2	1.92
7100932016	1	57	152	69	29.86	10	7.6	56.9	281	4.72269	57	65.4	41.6	14.3	4.6	9.7	1.62	143.49	9.37176	4.36	1.62	1	2.26	0.48	3	9.1	163.8	4.06	15.7	9.4						7.195	2.67	2.22	1.2	0.85	129	-0.412014	0.31	0.14	11.7	26.12	9.64	33.22	0.839
7100930006	1	62	154	52	21.93	20	13.9	39.9	149	2.5042	124	63.7	37.3	11.7	2.8	8.9	0.71	62.8875	9.07294	5.69	1.94	0.365979	3.22	0.53	937	15.4	277.2	2.97	14.3	0.99	11.76		9.4	15.1	108.1	8.195	0.8997	2.29	1.15	0.85	99.3	-1.14712	0.33	0.28	13.13	7.26	16.54	52.63	0.951
7100863168	2	53	162	62	23.6	20	7.7	63	203	3.41176		71.3	47.3	27.8	5.1	22.7	16.29	1442.87	12.1388	11.8	1.94	8.39691	2.72	7.22		14.4	259.2	4.06	15.3	0.94	25.22		9.11	7.8	35.11	0.27	2.05	2.46	1.18	0.93	230	2.36573	0.47	4.62	24.98	9.21	11.09	15.35	1.204
7101014706	2	58	160	68	26.56	4	13.2	51.6	259	4.35294	137	78.2	50.8	17.3	4.7	12.6	1.76	155.89	10.1478	6.03	1.27	1.38583	4.18	0.58	3	18.2	327.6	4.2	16.7	0.34	38.57	4.229	22.36	10.9	35.72	0.833	1.29	2.56	1.16	0.96	182	1.49495	0.35	2.93	34.05	6.1	5.19	14.55	0.91
7100989392	2	62	165	51	18.75	8	8.6	59.3	397	6.67227	69	56	35.2	7.1	2.6	4.5	0.63	55.8016	8.28589	2.61	0.99	0.636364	1.39	0.23	692	7.9	142.2	4.06	15.1	1.71	18.78		14.24	13	90.38	0.2	1.35	2.29	1.16	0.85	165	1.29655	0.32	3.07	47.94	9.82	3.41	11.45	1.192
7100024150	1	57	162	60	22.9	8	11.1	39.4	219	3.68067	92	77.6	44.8	9.8	3.5	6.3	7.2	637.733	11.2354	4.82	0.94	7.65957	2.21	1.67	149	13.2	237.6	4.59	18.9	3.9	23.93	2.512	22	9.9	34.26	0.249	1.53	2.22	1.12	0.95	157	0.332563	0.07	0.14	19.26	10.61	12.81	28.98	0.919
3000229423	2	59	172	60	20.27	14	7.1	70	291	4.89076	83	59.7	40.3	9.3	1.1	8.2	2.81	248.893	9.97601	4.86	0.93	3.02151	3.26	0.67	198	9.6	172.8	4.65	20.9	1.05	37.03	14.3	15.18	13.1	40	0.206	3.66	2.23	1.34	0.99	152	0.823242	0.49	4.9	35.19	8.24	9.13	7.93	0.948
7101006435	2	63	168	54	19.13	0.3	13.5	61.3	202	3.39496	90	75.2	46.2	15	3.2	11.8	1.41	124.889	9.63472	5.24	1.13	1.24779	3.64	0.47	35	13.6	244.8	5.15	20.2	0.7	20.55	6.464	39.44	16.4	44.14	1.67	1.89	2.48	1.38	0.94	136	0.603731	0.41	5.45	37.83	8.21	9.56	23.55	0.943
1004441919	1	67	159	70	27.69	7	10.7	67	314	5.27731	103	74.9	42	15.3	2.5	12.8	1.21	107.174	9.50357	4.35	1.2	1.00833	2.67	0.48	94	13.9	250.2	4.79	17.6	4.88	36.05						3.47	2.23	1.26	0.87	86.6	-1.32227	0.24	0.15	19.08	9.93	25.4	45.07	0.955
7100995659	1	64	152	68	29.43	20	10.5	48.2	182	3.05882	83	73.5	45.3	18.6	5.2	13.4	1.21	107.174	9.27863	2.8	1.12	1.08036	2.34	0.34	3	11.1	199.8	4.95	18.3	1.52	31.54		11.54	11.1	47.67	0.256	1.47	2.4	1.08	0.84	83.1	-1.61195	0.67	0.37	19.68	13.02	32.47	60.54	0.868
7100286668	2	68	174.5	82.5	27.1	0.3	15.1	74.9	253	4.2521	97	78.6	44.4	29.4	6	23.4	1.05	93.0027	9.57882	4.93	1.71	0.614035	2.91	0.31	198	17.27	310.86	3.19	16.6	1.15	34.32		18.92	10.28	42.74	638.1	0.535	2.37	1.36	0.95	154	1.36769	0.41	6.27	28.36	7.74	22.54	37.96	1.108
1005130717	1	69	166	60	21.77	11	8.8	31	261	4.38655	99	75.4	48.7	15.5	5	10.5	1.71	151.461	9.6599	6.44	1.41	1.21277	3.93	1.1	1076	11.5	207					4.782	13.83	21.64	63.4	689.8	0.585	2.34	1.6	0.89	97.1	-0.853445	0.56	0.17	18.16	9.34	26.86	42.37	0.825
7100360116	2	68	170	80	27.68	1	11.6	54.5	278	4.67227	74	57.6	35.6	11.8	2.1	9.7	1.76	155.89	9.07896	4.8	0.94	1.87234	3.38	0.48	343	6.25	112.5	4.55	16.3	1.05	37.44		18.03	11.68	46.54	686.3	2.29	2.17	1.21	0.94	138	0.946329	0.32	4.33	27.41	15.53	6.48	7.06	1.12
1004348400	1	62	161	69	26.6	8	9.1	38.3	247	4.15126	32	63.8	40.8	12.9	3	9.9	1.32	116.918	9.33824	4.42			2.6	0.41	532	10.8	194.4	5.52	16.7	0.94	24.99	2.111	13.55	13.4	57.45			2.35	1.44	0.81	118	-0.561134	0.21	0.14	11.8	15.74	24.41	51.3	0.804
2889245792	1	80	163	54	20.3	18	7.4	144.9	440	7.39496	66	78.1	45.9	12.6	2.9	9.7	1.95	172.719	9.52364	4.75	0.98	1.9898	3.2	0.57	829	8.8	158.4	4.12	18.4	2.27	99.32	2.922	15.44				3.1	2.3	1.19	0.84	103	-0.0928741	0.43	0.3	11.8	8.11	63.35	130.77	0.914
1005153030	1	63	152	75	32.462	10	8.2	41.8	259	4.35294	86	67.8	37.3	13.5	4.9	8.6	0.74	65.5447	8.43408	4.31	0.96	0.770833	2.9	0.45	471	7.8	140.4	4.65	19.9	1.68	37.09	5.913	8.08				2.4	2.16	1.03	0.81	96	-1.22168	0.08	0.07	16.28	21.83	16.6	40.72	0.743
7100957575	1	56	160	52.5	20.5	2	10.3	53	307	5.15966	103	72	45.9	17.4	5.2	12.2	1.33	117.803	8.6149	4.52	1.65	0.806061	2.41	0.46	248	5.2	93.6	3.15	13.9	0.59	49.05	2.045	11.88	9.1	60.19	0.342	3.53	2.43	1.1	1.98	199	1.26626	0.28	0.2	11.8	26.26	32.51	53.4	0.701
7100448710	1	68	150	44	19.56	5	13.1	40.8	174	2.92437	61	59.8	39.9	16	6.1	9.9	0.45	39.8583	7.53121	3.25	1.83	0.245902	1.24	0.18	448	5.2	93.6	4.36	15.4	1.53	31.13	2.013	7.45				0.321	2.15	1.43	0.9	88.6	-1.19323	0.2	0.17	11.8	9.89	36.46	56.36	0.838
7101102024	1	57	150	41	18.22	8	6.5	38.7	76	1.27731	60	62.6	39.8	6.8	2.9	3.9	0.74	65.5447	7.57388	3.23	1.28	0.578125	1.52	0.43	99	3.3	59.4	4.7	19.2	0.35	30.97	2	20.25	21.34	49.95	570	3.05	2.31	1.2	0.91	195	1.20204	0.52	0.2	12.77	7.73	28.64	49.56	0.787
7101105715	1	69	167	85	30.48	22	8.7	84.3	341	5.73109	118	59.1	32.7	6.6	0.7	5.9	1.69	149.69	9.64814	3.62	0.73	2.31507	2.39	0.5	189	11.5	207	3.7	20.2	2.38	20.08	24.15	14.31	17.7	48.88	618	4.42	2.26	1.3	0.81	191	1.60395	0.55	0.14	17.07	11.23	20.26	45.62	0.817
7101208056	1	63	155	62	25.8	12	10	83.2	340	5.71429	115	71.1	45.1	12.6	3.2	9.4	2.74	242.693	9.64912	5.67	1.38	1.98551	3.28	1.01	173	7.1	127.8	4.55	16.3	3.34	34.38	15.2	14.27	31.81	136.1	481.3	0.634	2.52	1.37	1.06	143	0.157596	0.3	0.3	20.13	25.67	38.63	86.53	0.904
7101230232	1	75	148	51	23.3	0.1	13.1	30.2	196	3.29412	109	63.1	39.7	12.2	3.7	8.5	1.99	176.262	9.12706	4.36	0.91	2.18681	2.87	0.58	68	5.8	104.4	4.81	14.7	1.75	41.75	2.6	20.13	15.83	73.07	628	2.68	2.13	1.11	0.84	114	0.0591421	0.01	0.13	11.8	6.61	38.02	83.61	0.8
2005580482	1	67	150	64	28.44	13	9.9	42.3	262	4.40336	53	61.2	37.2	2.4	6.1	7.8	1.64	145.261	9.31582	4.38	1.01	1.62376	2.31	0.48	822	8.5	153				40.17	0.044	5.77	12.42	38.13	269.8	0.866	2.33	1.11	0.75	98	-0.94379	0.31	0.23	11.8	10.03	34.69	73.02	0.845
7100422808	1	55	155	50	20.8	5	11.8	23.8	95	1.59664	90	53.3	32.1	14.4	3.1	11.3	1.65	146.147	9.4436	5.36	0.69	2.3913	4.07	0.6	216	9.6	172.8				50.21		16.34	9.52	29.82	549.9	0.807	2.24	0.67	0.75	66.3	-2.73654	0.14	0.09	13.47	8.96	12.1	39.62	0.796
2889291265	1	75	148	68	31	10	8.1	70.1	309	5.19328	72	65	38.8	10.5	2.5	8	1.18	104.517	8.68713	4.65	1.28	0.921875	3.04	0.33	262	6.3	113.4	3.54	19.6	1.44	49.98	2.198	16.97	13.13	52.11	225.9	2.97	2.35	1.18	0.88	97.2	-0.44982	0.61	0.25	34.78	7.45	24.92	68.5	0.936
1005409407	1	75	165	55	20.2	33	10.6	36.6	240	4.03361	113	62.9	34.1	13.7	3.7	10	0.83	73.5164	9.02046	3.35	1.32	0.628788	1.63	0.4	478	12.5	225	3.7	17.4	3.59	42.87	3.782	5.56	13.34	54.33	379	1.09	2.11	1.1	0.88	116	0.117922	0.27	0.13	15.56	16.78	31.6	84.01	0.796
7101210113	1	55	160	48	18.75	0.3	9.9	31.7	83	1.39496	170	56.7	23.9	16.5	10.5	6	0.55	48.7157	7.92378	3.43	0.99	0.555556	2.04	0.4	818	6.3	113.4				25.99	3.773	14.27	12.62	53.75	997.5	1.05	2.06	1.33	0.74	103	-1.28102	0.13	0.07	44.53	12.19	5.43	17.78	0.71
7101267755	1	56	148	38.5	17.58	0.1	8.7	52.7	248	4.16807	103	68.7	46.5	19.1	5.5	13.6	1.15	101.86	8.98415	4.86	1.97	0.583756	2.47	0.42	145	8.7	156.6	3.06	18.8	1.22	26.73	4.216	22.58	27.54	62.96	1536	0.721	2.18	1.08	1.02	133	-0.327146	0.38	0.26	17.25	12.6	18.11	39.19	0.758
3002233422	2	74	165	62	22.77	30	7.1	72.2	284	4.77311	45	61.4	41.6	15.9	3	12.9	0.7	62.0018	8.2265	4.53	0.96	0.729167	3.18	0.39	54	6.7	120.6	4.34	13.3	2.29	45.16		22.37	9.64	40.96	210.2	1.19	2.21	1.29	0.96	122	0.864785	0.25	3.15	32.8	0.25	16.18	44.62	0.748
7100457207	2	77	172	68	23.1	9	9.4	79.9	301	5.05882	48	62.4	38.8	14.8	3.2	11.6	1.39	123.118	8.46898	5.37	1.06	1.31132	3.93	0.38	256	4.3	77.4	4.39	19.2	0.6	21.91	12.1	24.66	13.29	37.64	399.8	2.7	2.24	1.24	0.98	191	2.73898	0.36	2.22	26.1	21.66	5.98	8.4	0.736
7100058429	1	68	153	58	24.78	16	11.1	59.2	323	5.42857	76	57.9	39	16.8	2.9	13.9	1.23	108.946	9.28597	4.03	1.33	0.924812	2.33	0.37	1071	11	198	3.71	17.2	0.96	14.44		16.02	9.94	51.91	264.7	0.352	2.27	1.33	0.99	137	0.242983	0.1	0.09	18.65	5.77	20.94	49.96	0.815
1004508189	1	65	148	62	28.31	6	6.4	32.4	171	2.87395	72	58.7	36.7	15.8	5.4	10.4	0.74	65.5447	8.09195	2.43	1.52	0.486842	0.65	0.26	36	5.54	99.72	4.79	14.9	1.12	38.46	4.122	11.3	15.23	52.38	489.9	1.03	2.14	1.23	0.9	147	0.339044	0.24	0.13	16.82	8.71	13.16	44.94	0.708
2889184808	1	71	157	48	19.47	23	10	37.6	188	3.15966	89	73.7	35.1	6	1.9	4.1	1.34	118.689		2.58	0.91	1.47253	1.33	0.34	3			4.19	17.6	1.3	117.5		9.33	23.43	48.94	688.3	0.07	2.48	0.92	1	87.1	-1.05992	0.42	0.06	11.7	13.31	12.71	30.08	0.687
2889319239	1	66	155	50	20.81	28	9.7	40.4	158	2.65546	91	61.5	38.9	6.7	1.9	4.8	0.57	50.4872	8.57339	4.34	1.95	0.292308	2.14	0.25	69	11.64	209.52	4.74	23.8	1.12	27.79	3.289	25.75	13.54	41.08	447.5	0.845	2.23	1.04	0.89	78.4	-1.67745	0.27	0.1	22.97	9.18	28.38	66	0.612
7101256228	1	58	165	67	24.61	10	9.3	42	157	2.63866	75	63	42.4	14.4	4.9	9.5	1.92	170.062	9.90524	5.59	1.53	1.2549	3.65	0.41	127	13.09	235.62	3.66	16.9	1.78	22.25	4.125	17.8	12.35	37.59	660.2	1.62	2.26	1.37	0.84	174	0.764093	0.34	0.16	11.8	8.34	22.55	41.26	0.807
7101421651	1	70	157	42	17	2	12.6	43.8	142	2.38655	81	70.7	42.8	13.8	5.8	8	0.44	38.9725	8.72968	4.38	2.45	0.179592	1.91	0.01	463	17.63	317.34	4.44	14	4.14	29.55	3.379	25.92	15.15	59.32	484.4	0.176	2.23	1.18	0.91	91.4	-0.978066	0.31	0.24	30.11	7.28	25.51	47.79	0.699
3001857270	1	64	160	60	23.44	0		58.1	225	3.78151	88	72.3	46.1	10.4	2.7	7.7	1.18	104.517	8.34843	4.44	0.99	1.19192	3.05	0.4	86	4.49	80.82	5.25	19.7	1.49	51.73		32.09	12.47	46.08	513	1.95	2.43	1.1	0.98	83.6	-1.59371	0.55	0.18	11.7	5.88	39.58	79.55	0.717
7101460110	1	64	155	63	26.22	7	11	61.1	194	3.2605	112	63.2	40.4	22.5	6.4	16.1	0.95	84.1453	8.50464	4.36	1.44	0.659722	2.76	0.16	277	6.52	117.36	5.42	19.3	2.67	33.92		20.1	31.85	149.5	1157	2.1	2.22	1.25	0.92	142	0.184851	0.49	0.12	11.6	17.05	28.5	67.81	0.783
7101254879	1	70	150	60	26.67	15	8.3	53.1	301	5.05882	69	61.4	36.3	10.5	1.8	8.7	1.3	115.146	8.10345	4.83	1.35	0.962963	3.12	0.36	440	3.19	57.42	4.41	18.4	0.73	23.82	5.686	15	7.16	21.94	126.4	1.29	2.24	1.13	0.81	118	-0.16948	0.89	0.19	18.4	13.07	22.28	59.87	0.805
1001087871	1	79	165	59	21.67	14	9	84.6	353	5.93277	69	68	41.8	10.3	1.7	8.6	5.1	451.727	9.9967	6.46	1.26	4.04762	3.36	1.84	51	5.4	97.2	2.8	13.6	4.54	12.23	2.703	18.5	6.1	24.63	9.195		2.43	1.22	0.83	127	0.630256	0.04	0.13	11.7	8.13	29.39	57.96	0.88
3000695707	1	72	155	65	27.06	21	8.3	56	240	4.03361	65	57.9	38.3	11.6	2.7	8.9	0.86	76.1736	8.50432	2.54	0.96	0.895833	1.28	0.3	829	7.2	129.6	4.2	13	3.25	45.62	2	13.22	8.5	27.19	0.188	0.02	2.1	1.14	0.92	103	-0.471738	0.12	0.24	19.78	7.03	28.89	55.77	0.792
2889036732	1	55	150	60	26.67	1	6.5	47.4	212	3.56303	118	75.8	46	21.8	3.7	18.1	0.75	66.4305	8.02262	6.24	1.56	0.480769	4.19	0.49	381	5.1	91.8	3.67	16.5	2.27	40.34	14.19	14.42	9.8	31.05	0.197		2.36	0.92	0.99	92.7	-1.64492	0.21	0.25	15.96	7.89	32.32	56.86	0.618
1002379770	2	72	172	78	26.37	19	6.7	76.1	311	5.22689	101	63	40.5	13.7	3	10.7	0.74	65.5447	7.7486	2.48	0.84	0.880952	1.4	0.24	3	3.93	70.74	3.77	13.6	5.89		6.276	14.14	11.61	33.7	240.6	0.638	2.2	1.35	1.13	71.3	-1.16517	0.24	1.07	19.04	8.49	27.58	54.44	0.762
[truncated: 2 more columns]
